# Supplementary material for: Advancing surgical instrument safety: A screen of oxidative and alkaline prion decontaminants using real-time quaking-induced conversion with prion-coated steel beads as surgical instrument mimetic
Source: PLoS One. 2024 Jun 13;19(6):e0304603. doi: 10.1371/journal.pone.0304603 (PMC11175539; doi:10.1371/journal.pone.0304603)
Supplement: S1 Dataset — (XLSX) [file pone.0304603.s007.xlsx]

## Sheet: ReadMe
	Tab_Name		Description
	ReadMe		Overview of Table
	Figure 1		Raw TESSA data used to generate Fig 1B. Four different columns represent one bead preparation run as four different replicates per TESSA. Values that are above 30'000 RFU (fluorescence cut-off) are marked as red, 4980min on the time column is marked as yellow (time cut-off)
	Table 1		Raw TESSA data used to generate Table 1, as well as parts of Fig 2A and S1 Fig. Four different columns represent one bead preparation run as four different replicates per TESSA. Values that are above 30'000 RFU (fluorescence cut-off) are marked as red, 4980min on the time column is marked as yellow (time cut-off)
	Table 2 Category 1		Raw TESSA data used to generate Table 2, Category 1. Four different columns represent one bead preparation run as four different replicates per TESSA. Values that are above 30'000 RFU (fluorescence cut-off) are marked as red, 4980min on the time column is marked as yellow (time cut-off)
	Table 2 Category 2		Raw TESSA data used to generate Table 2, Category 2. Four different columns represent one bead preparation run as four different replicates per TESSA. Values that are above 30'000 RFU (fluorescence cut-off) are marked as red, 4980min on the time column is marked as yellow (time cut-off)
	Table 2 Category 3		Raw TESSA data used to generate Table 2, Category 3. Four different columns represent one bead preparation run as four different replicates per TESSA. Values that are above 30'000 RFU (fluorescence cut-off) are marked as red, 4980min on the time column is marked as yellow (time cut-off)
	Table 2 Category 4		Raw TESSA data used to generate Table 2, Category 4 as well as Fig 2B and S2B Fig. Four different columns represent one bead preparation run as four different replicates per TESSA. Values that are above 30'000 RFU (fluorescence cut-off) are marked as red, 4980min on the time column is marked as yellow (time cut-off)
	S1 Table		Raw TESSA data used to generate S1 Table. Four different columns represent one bead preparation run as four different replicates per TESSA. Values that are above 30'000 RFU (fluorescence cut-off) are marked as red, 4980min on the time column is marked as yellow (time cut-off)
	Reactions Summary		Summary of all TESSA reactions run in this study (excluding positive and negative control from each plate)
	S4 Figure		Raw RT-QuIC data used to generate S4 Figure. Four different columns represent one mouse brain homogenate preparation run as four different replicates. Values that are above 30'000 RFU (fluorescence cut-off) are marked as red, 4980min on the time column is marked as yellow (time cut-off)

## Sheet: Figure 1
Time	Unseeded	Unseeded	Unseeded	Unseeded	RML BH	RML BH	RML BH	RML BH	NBH	NBH	NBH	NBH	RML 1.5mg	RML 1.5mg	RML 1.5mg	RML 1.5mg	RML6 0.75mg	RML6 0.75mg	RML6 0.75mg	RML6 0.75mg	RML6 0.375mg	RML6 0.375mg	RML6 0.375mg	RML6 0.375mg	NBH 1.5mg	NBH 1.5mg	NBH 1.5mg	NBH 1.5mg	NBH 0.75mg	NBH 0.75mg	NBH 0.75mg	NBH 0.75mg	NBH 0.375mg	NBH 0.375mg	NBH 0.375mg	NBH 0.375mg
0	13376	14063	13761	14516	13905	13935	13829	13677	13896	13814	13455	13670	13163	13277	13945	13836	13617	13851	13498	13749	14222	13803	13848	13850	13356	13635	13499	13823	13786	13961	13855	13978	13472	13399	13623	14448
15	12759	13440	12993	14071	13333	12946	12767	12966	12899	13037	12417	12688	12229	13213	12538	12508	12782	13072	12864	12824	13100	13088	13067	12931	12409	12541	12662	12899	12675	12985	13201	13027	12902	13044	12719	13430
30	12952	12775	12736	14338	12878	13238	12303	12560	12654	12690	12419	12443	12023	12782	12048	12358	12666	12812	12612	12449	12674	12842	12994	12858	12348	12020	12260	12381	12523	12725	12908	12548	12536	12920	12394	13339
45	12436	12772	12668	12849	12737	12508	12195	12265	12265	12406	12223	12352	11549	12741	11862	11971	12784	12492	12576	12563	12851	12798	12641	12769	11867	11782	11918	12135	12286	12412	12746	12615	12420	12520	12511	13236
60	12400	13003	12578	13336	12750	12800	12442	12434	12650	12614	12318	12441	11568	12498	11646	11959	12385	12461	12521	12659	12495	12559	12643	12591	11736	11703	12166	12021	12223	12488	12723	12540	12237	12467	12627	13217
75	12694	12878	12541	12683	12607	12580	12251	12437	12386	12933	12244	12131	11671	12262	11646	12084	12424	12278	12495	12414	12374	12362	12595	12718	11952	11679	12170	12240	12181	12281	12592	12544	11945	12525	12619	12920
90	12211	12588	12875	12391	12652	12722	12393	12362	12476	12420	12115	12188	11506	12555	11440	12057	12660	12239	12326	12529	12458	12705	12358	12394	11785	11757	11492	12075	12053	12085	12476	12660	11993	12276	11997	13018
105	12306	12667	12359	13297	12641	12639	12291	12234	12559	12253	11828	12150	11666	12334	11718	11809	12377	12347	12217	12543	12279	12139	12295	12326	11650	11714	11792	11807	12337	12290	12464	12258	12268	12334	12109	12973
120	12341	12838	12533	12378	12508	12584	12176	12243	12399	12339	12198	12331	11623	12613	11599	12006	12268	12254	12078	12322	12559	12378	12256	12436	11837	11730	11973	11863	12100	12269	12329	12300	12273	12168	12330	12675
135	12290	12493	12335	12356	12514	12702	12083	12210	12168	12234	11936	12226	11649	12618	11431	11934	12319	12291	12255	12405	12220	12154	12481	12652	11734	11929	11729	11926	12300	12391	12276	12384	11801	12158	12150	12713
150	12466	12492	12163	12359	12408	12367	12236	12409	12422	12256	11949	12183	11612	12079	11576	11970	12216	12248	12537	12282	12299	12418	12157	12651	11756	11353	11633	11894	12110	12134	12131	12374	12120	12175	11858	12803
165	12245	12489	12188	12875	12835	12501	12190	12423	12175	12453	11983	12170	11445	12205	11687	11755	12191	12260	12207	12281	12422	12369	12208	12135	11681	11464	11611	11940	11842	12004	12332	12248	12076	12170	12080	12790
180	12136	12573	12234	12204	12484	12200	12289	12341	12185	12394	11953	12149	11260	12214	11513	11721	12064	12205	12201	12350	12424	11921	12360	12240	11534	11656	11592	11797	12029	11677	12160	12191	12394	12471	11992	12623
195	12306	12635	12295	12703	12598	12542	12335	12022	12396	12353	12283	12116	11301	12215	11607	11786	12619	12206	12291	12488	12378	12458	12547	12553	11862	11700	11668	11864	12078	11955	12453	12563	11886	12331	11905	12713
210	12225	12814	12260	13436	12598	12527	12301	12308	12361	12231	12205	11864	11389	12600	11225	11491	12248	12064	12258	12308	12224	12095	12118	12659	11576	11699	11550	11455	11883	12020	12326	12252	11670	12093	11950	12618
225	12176	12520	12248	13303	12504	12514	12088	12236	12328	12507	12079	12178	11375	12596	11355	11759	12287	12194	12074	12439	12182	12238	12354	12513	11783	11523	11581	11674	11674	12363	12231	12587	12005	12139	11843	12934
240	11911	12548	12422	12662	12630	12409	12132	12291	12145	12220	11829	12299	11448	12668	11618	11678	12402	12333	12066	12066	12126	12394	12404	12462	11617	11435	11348	11814	11870	11968	12131	12229	11805	11753	12186	12728
255	12171	12620	12078	12844	12771	12427	12082	12254	12459	12107	12237	12247	11460	12406	11704	11662	12329	12271	12502	12341	12499	12138	12179	12375	11624	11401	11727	11707	11866	12001	12299	12468	11992	12191	11877	12617
270	12497	12704	12261	12473	12481	12401	12116	12255	12383	12135	12298	12307	11169	12675	11582	11804	12231	11877	12401	12422	16973	12123	12105	12473	11571	11348	11256	11902	11960	12119	12453	12156	12212	11978	12132	12582
285	12482	12404	12155	13849	12715	12247	12258	12333	12087	12357	12184	12195	11291	12488	11531	11647	12255	12214	12370	12381	12331	12267	12257	12630	11363	11412	11444	11759	11961	11938	12445	12373	11974	11911	11935	12801
300	12249	13039	12275	12765	12718	12595	12253	12232	12297	12223	12063	12025	11320	12172	11337	11508	12175	12239	11969	12212	12305	12069	12300	12568	11622	11596	11270	11734	11913	11776	12310	12279	12162	12488	11933	12683
315	12438	12876	12294	12589	12888	12339	12138	12319	12498	12432	11843	12360	11120	12518	11458	11743	12032	12199	12222	12583	12078	12292	12404	12726	11298	11624	11556	11791	12149	12119	12476	12590	11842	11967	12207	12820
330	12537	12841	12252	13188	12495	12518	12488	12319	12003	12414	12051	12381	11123	11890	11376	11628	12383	12050	12089	12294	12135	12230	12105	12570	11517	11576	11711	11584	12106	12040	12340	12324	12169	11967	11742	12810
345	12538	12751	12193	12478	12731	12492	12033	12030	12170	12062	12125	12027	11195	12009	11404	11498	12026	11818	11934	12012	12206	12247	12118	12247	11529	11638	11279	11622	12049	12308	12554	12458	12032	12043	11980	12922
360	12843	12959	12278	13639	12412	12759	12332	12318	12333	12478	12151	12432	11444	12193	11380	11812	12196	12103	12164	12405	12164	12493	12292	12308	11418	11778	11462	11537	11952	11994	12431	12600	11899	12051	12193	12631
375	12476	12754	12483	13235	12728	12557	12276	12268	12185	12326	12234	12185	11419	11944	11409	11812	12226	12120	12279	12155	12207	12066	12030	12477	11399	11378	11319	11430	12075	12205	12145	12344	12120	12034	12042	12847
390	12623	12465	12396	12598	12796	12687	12507	12311	12174	12257	12175	12375	11167	12152	11203	11528	12269	12270	12554	12113	12077	12215	12281	12394	11384	11733	11490	11681	12324	12007	12468	12748	11723	12182	12217	13291
405	12517	12627	12246	13737	12507	12649	12253	12404	12223	12069	12155	12245	11160	12480	11189	11752	12209	12267	12183	12063	12054	12140	12385	12523	11556	11440	11475	11781	11849	12186	12431	12474	12214	12057	12096	12585
420	12354	13009	12254	12953	12388	12651	12434	12225	12363	12163	12375	12339	11251	12075	11299	11374	12054	12330	12210	11833	12168	12446	12360	12025	11668	11443	11330	11803	11831	11842	12227	12387	11961	12294	11923	12882
435	12720	13397	12481	12433	12693	12534	12232	12448	12246	12285	12327	12353	11236	12188	11148	11482	12126	11996	12226	12305	12301	12375	12128	12327	11517	11553	11345	11726	12054	12235	12322	12280	11914	12014	12206	12587
450	12526	12896	12067	12671	12858	12609	12397	12591	12511	12576	12360	12325	11357	12069	11270	11595	12075	12082	12385	12400	12244	12248	12166	12465	11514	11464	11541	11489	11930	12021	12196	12315	11876	12098	12113	12908
465	12702	12562	12456	13144	12654	12586	12328	12469	12202	12603	12214	12315	11323	12775	11420	11775	11995	12058	12159	12032	12385	12310	12750	12320	11396	11122	11356	11610	11822	12240	12635	12189	11832	12277	12049	12675
480	12731	12802	12457	12929	12862	12562	12508	12169	12257	12347	12228	12481	11274	12397	11391	11703	12053	12482	12291	12181	12223	12354	12103	12430	11628	11560	11502	11656	12166	12180	12422	12691	12123	12042	12217	12967
495	12825	12801	12340	13248	12896	12738	12353	12387	12464	12384	12240	12217	11411	11920	11254	11651	12253	12010	12133	12125	12247	12205	12503	12421	11678	11584	11367	11903	12170	12005	12382	12721	12042	12079	12089	12801
510	12709	12805	12322	13824	12847	12609	12658	12214	12243	12255	12217	12492	11095	11915	11196	11451	12100	12086	12109	11890	12285	12043	12153	12124	11636	11469	11468	11387	12367	12092	12125	12687	11925	12248	11937	12906
525	12943	12902	12442	13197	12997	12771	12499	12706	12554	12573	12214	12577	11232	12166	11189	11482	12057	12052	12217	12331	12086	12273	11965	12312	11719	11532	11108	11713	11775	12149	12517	12530	11893	12326	11993	12775
540	12435	12696	12549	12416	12826	12500	12271	12527	12112	12405	12239	12663	10892	12600	11421	11531	12102	12009	11891	12372	12142	12456	12473	12575	11441	11471	11565	11552	12276	12313	12315	12229	12051	12094	11849	12603
555	12647	13371	12346	12716	12788	12353	12706	12176	12017	12449	12155	12296	11299	11999	11284	11720	12027	12053	12430	12045	12325	12627	12361	12663	11714	11351	11285	11660	12003	12239	12455	12446	12046	12299	12151	12851
570	12636	12691	12448	12716	13007	12511	12457	12334	12486	12265	12119	12451	11225	12410	11460	11807	11966	12248	12178	12136	12365	12124	12141	12400	11502	11634	11453	11781	12163	12232	12536	12854	12462	12144	12269	12557
585	13039	12749	12395	12770	12842	12430	12668	12370	12159	12629	12082	12420	10994	12089	11341	11859	12292	12196	12022	12116	12127	12264	12321	12727	11495	11521	11395	11873	12258	12272	12533	12527	12227	12278	12179	13011
600	12863	12649	12583	12640	13006	12581	12517	12424	12319	12371	12261	12576	11101	12544	11385	11831	12268	12005	12172	12212	12459	12478	12244	12725	11496	11531	11593	11724	12219	12655	12393	12706	11969	12477	12023	12819
615	12764	12746	12273	14119	13057	12298	12409	12543	12145	12278	12288	12508	11218	12430	11242	11904	12169	12069	12391	12433	12187	12578	12294	12503	11631	11605	11317	11455	12073	12141	12755	12651	11968	12136	12259	12850
630	13098	12703	12334	13295	12752	12699	12298	12488	12327	12540	12240	12441	11513	12056	11090	11689	12086	12027	12170	12156	12282	12220	12507	12532	11724	11416	11457	11628	12207	12345	12804	12725	11979	12369	12113	12815
645	13024	12549	12390	13646	12878	12644	12304	12345	12131	12515	12119	12596	11264	12249	11236	11899	12281	11967	12360	12013	12366	12327	12386	12479	11573	11535	11330	11660	12222	12387	12594	12846	11865	12357	12235	13063
660	12556	12778	12331	12803	12721	12580	12470	12489	12368	12737	12236	12666	11357	11991	11000	12047	12199	12141	12191	12168	12409	12317	12536	12653	11494	11653	11394	11800	12600	12246	12638	12668	12010	12508	12107	13058
675	12902	13256	12556	12442	12989	12499	12424	12380	12527	12597	12253	12414	10899	12140	11206	12080	12041	12189	12348	12122	12557	12294	12493	12330	11586	11367	11313	11638	11945	12182	12497	12985	12121	12127	12144	12941
690	13006	12570	12485	14360	13232	12531	12722	12234	12330	12256	12331	12463	11510	12192	11218	12058	12144	11911	12542	12252	12184	12383	12683	12518	11336	11496	11283	11627	12417	12268	12335	12812	11963	12173	12418	12865
705	12715	12905	12531	13657	13177	12456	12369	12584	12433	12402	12081	12444	11401	11975	11394	12010	12301	11894	12247	12166	12177	12395	12381	12721	11420	11570	11491	11957	12206	12547	12588	12845	12203	12614	12133	12868
720	12831	12936	12560	14015	12964	12732	12425	12222	12509	12716	12303	12404	11224	12061	11135	12126	12167	12158	12505	12167	12507	12267	12440	13000	11787	11775	11435	11764	12311	12320	12438	13007	12659	12540	12154	13045
735	12870	13423	12300	12273	12897	12579	12600	12517	12707	12548	12354	12513	11362	13044	11361	12440	12068	12249	12394	12301	12232	12563	12604	12896	11599	11420	11543	11677	12258	12306	12514	12731	11883	12404	12360	12991
750	13125	12697	12650	14194	13038	12714	12470	12826	12351	12520	12235	12799	11288	12991	11618	11975	12149	12218	12173	12367	12506	12869	12658	12723	11562	11250	11290	11769	12164	12471	13228	12940	12026	12415	12614	13060
765	12672	12677	12354	13781	12940	12782	12632	12350	12258	12497	12646	12792	11232	13360	11259	12319	12054	11909	12298	12282	12546	12394	12620	12732	11508	11514	11439	11580	12273	12256	12763	12785	12262	12501	12157	12953
780	12870	12827	12206	14026	12845	12771	12831	12470	12549	12575	12491	12347	11242	12746	11227	12391	11998	12092	12476	12102	12431	12437	12442	12730	11397	11285	11406	11417	12403	12228	12887	12699	12380	12334	12462	13169
795	13030	13062	12409	12812	12960	12651	12725	12612	12403	12700	12361	12467	11652	13101	11224	12757	12139	12500	12412	12251	12538	12476	12670	12752	11212	11608	11537	11828	12527	12772	12611	12951	12375	12720	12417	12955
810	12933	13014	12739	13477	12895	12594	12735	12437	12282	12643	12178	12716	11306	13696	11102	13246	12236	11915	12488	12389	12089	12580	12699	12957	11656	11405	11267	12001	12508	12373	12730	12863	12054	12662	12153	13072
825	12877	13105	12298	14199	13292	12604	12467	12344	12333	12441	12296	12496	11416	13567	11185	13878	12136	12185	12324	12335	12468	12502	12930	12866	11601	11498	11336	11949	12538	12389	12733	12606	12315	12372	12356	13168
840	12593	12933	12597	12557	13041	12825	12809	12582	12420	12589	12288	12663	11457	14583	11530	14419	12321	12412	12368	12305	12480	12320	12590	12886	11486	11390	11499	11777	12319	12501	12962	12881	12211	12510	12515	13196
855	12799	13012	12438	14193	13113	13012	12632	12717	12636	12233	12191	12659	11212	13966	11408	14668	12045	12258	12360	12530	12470	12778	12407	12692	11463	11566	11533	12028	12525	12468	13202	12876	12096	12450	12546	13282
870	12818	13119	12636	13707	12953	12927	12716	12338	12446	12743	12246	12724	11579	14851	11267	15146	12153	11914	12418	12247	12560	12614	12505	13014	11317	11359	11485	12049	12681	12538	12847	12946	12292	12567	12482	13202
885	12723	12818	12365	13137	13235	12793	12800	12432	12578	12502	12344	12750	11436	15143	11249	16012	12122	12194	12464	12288	12613	12540	12821	12877	11432	11116	11392	11740	12411	12577	12909	12952	12215	12474	12575	13318
900	12695	12894	12803	13452	13140	12381	12454	12515	12395	12240	12333	12694	11334	15439	11244	16380	12056	12275	12509	12497	12408	12788	12650	12803	11771	11229	11386	11672	12339	12579	13007	13209	12411	12624	12470	13358
915	12918	12928	12559	12941	13270	12379	12625	12510	12315	12303	12145	12870	11268	16728	11396	17267	12222	12491	12581	12238	12640	12435	12550	12808	11611	11696	11721	11653	12408	12571	12800	12842	12659	12455	12491	13141
930	12913	12936	12583	14204	13091	12586	12742	12629	12466	12281	12599	12647	11531	18435	11346	17892	12042	12319	12408	12286	12295	12557	12488	12699	11478	11478	11457	11366	12217	12417	12974	12946	12332	12443	12539	13187
945	12868	13070	12331	13668	13272	12409	12607	12462	12412	12549	12401	12902	11556	18970	11493	19091	12082	12163	12442	12607	12557	12303	12816	13104	11622	11336	11581	11564	12692	12660	12946	13244	12420	12705	12902	13320
960	12895	12901	12620	12878	13272	12608	12651	12611	12487	12398	12268	12818	11424	19410	11135	18911	12021	12341	12732	12539	12668	12416	12485	12863	11549	11556	11336	11738	12492	12747	12906	13096	12416	12505	12223	13299
975	12699	13041	12590	14109	13206	12338	12523	12713	12313	12450	12211	12614	11404	21323	11252	19523	11959	12144	12385	12248	12566	12618	12718	12873	11683	11667	11524	11681	12425	12770	13102	13044	12607	12456	12626	13205
990	12728	13193	12603	13161	13336	12661	13066	12667	12133	12556	12225	12942	11767	23023	11319	20577	11805	12354	12440	12225	12408	12343	12617	12955	11668	11255	11502	11571	12444	12631	12971	13266	12331	12487	12555	13232
1005	12747	12652	12835	13881	13254	12453	12655	12624	12512	12229	12583	12881	11763	24748	11319	21805	12339	12277	12511	12353	12503	12191	12497	13049	11534	11504	11534	11987	12379	12643	13029	13044	12500	12703	12566	13231
1020	12908	13217	12542	12988	13018	12837	12737	12316	12532	12126	12334	12562	12035	27063	11120	24731	12057	12249	12560	12435	12460	12537	12520	12869	11587	11692	11411	11886	12626	12679	13280	13100	12570	12714	12188	13238
1035	13037	13110	12781	13561	13152	12695	12779	12442	12405	12598	12398	12823	11783	28031	11032	26143	12086	12463	12507	12750	12471	12469	12552	12653	11467	11543	11461	11725	12493	12677	12740	12810	12380	12714	12509	12973
1050	12685	13443	12433	12921	13093	12769	12643	12480	12233	12407	12039	12595	12460	30071	11339	30139	12105	12052	12531	12602	12259	12615	12798	12786	11708	11401	11372	11776	12525	12607	12791	12978	12535	12809	12500	13061
1065	12656	13149	12537	14402	13205	12812	12735	12453	12623	12526	12231	12847	12703	30132	11337	36160	12009	12016	12423	12565	12552	12406	12612	12958	11369	11318	11560	11660	12298	12977	13041	13004	12657	12584	12654	13278
1080	13129	13202	12425	13008	13092	12804	12544	12776	12188	12327	12229	12590	12187	31110	11409	45130	12110	12103	12565	12916	12431	12625	12677	12942	11548	11514	11587	11725	12811	12533	12847	13005	12458	12785	12645	13039
1095	12834	13025	12538	13476	13045	12673	12898	12786	12618	12249	12380	12650	13022	33797	11294	56645	12136	12279	12280	13038	12384	12465	12427	12985	11604	11428	11472	11894	12637	12930	12872	13157	12717	12410	12424	12832
1110	12695	12861	12359	13074	13066	12549	12878	12549	12682	12384	12402	12790	12865	35522	11247	70521	12175	12133	12188	13560	12378	12202	12490	13051	11405	11383	11521	11515	12319	12781	12685	12881	12591	12866	12486	12748
1125	12954	12977	12470	14463	13224	12624	12689	12864	12677	12409	12178	13098	13712	40975	10950	90486	12297	12244	12399	14105	12518	12498	12378	13048	11458	11326	11477	11524	12743	12876	12975	12931	12738	12497	12629	13271
1140	12765	13114	12225	13491	13303	12707	12738	12720	12716	12553	12230	12755	13728	44660	11343	103507	12047	12412	12468	14998	12461	12575	12743	12783	11597	11557	11429	11959	12971	12699	12959	13296	12620	12722	12488	13443
1155	12845	12930	12407	13740	13355	12778	12509	12686	12807	12483	12527	12773	12968	46606	11445	122072	12297	11883	12390	16278	12451	12557	12426	12967	11714	11390	11701	11860	12538	12790	13057	12953	12904	12850	12695	13027
1170	12866	13173	12486	14114	13406	12644	12374	12782	12738	12456	12157	12811	14524	51550	11489	147518	12400	12287	12688	17244	12638	12575	12650	12912	11424	11335	11558	11327	12731	12821	12773	12853	12530	12870	12576	13319
1185	12903	12869	12334	13313	13232	12614	12635	12697	12824	12293	12154	12794	15037	55213	11472	172029	12045	12164	12437	18254	12474	12712	12329	12617	11512	11248	11343	11767	12881	13025	12818	12895	12439	12601	12383	13363
1200	12472	13095	12514	13063	13479	12583	12920	12728	12604	12642	12422	12944	15424	59086	11482	189244	12072	12500	12535	19098	12330	12160	12924	13008	11516	11254	11476	11762	12585	12647	13168	13100	12769	12841	12503	13330
1215	12712	12989	12400	13907	13052	12763	12784	12636	12668	12431	12354	12964	16338	61317	11634	214559	12094	12703	12437	20575	12351	12285	12603	13117	11493	11487	11536	11312	12756	12606	13217	12979	12841	12564	12438	13497
1230	12864	13344	12568	14247	13406	12804	13038	12739	12866	12391	12514	12740	16950	65373	11800	227331	12280	12747	12367	23739	12590	12245	12331	12862	11507	11406	11256	11666	12584	12639	12792	13163	12804	13076	12658	13631
1245	12593	12886	12449	14598	13310	12720	12842	12488	12849	12530	12398	12768	16185	68361	11685	234063	12120	12971	12594	24013	12326	12166	12618	12715	11605	11266	11312	11690	12743	12810	12935	13047	12809	12740	12328	13120
1260	12948	12803	12504	14243	13436	12377	13062	12574	13071	12531	12590	13198	16769	70649	11977	234818	11985	12955	12627	28134	12527	12266	12390	12703	11751	11489	11492	11704	12533	12733	12934	13086	12727	12596	12478	13438
1275	12716	12996	12700	13654	13321	12631	12852	12700	12740	12630	12636	13092	17971	75771	12228	260000	12123	13066	12482	29319	12255	12518	12563	12955	11722	11536	11486	11500	12419	12392	13028	12791	12711	12489	12600	13350
1290	12946	13151	12871	13484	13334	12765	12674	12949	12684	12391	12479	12882	19074	80988	12925	260000	12040	13250	12761	32496	12521	12505	12358	12941	11371	11601	11151	11827	12718	12715	13259	13230	12768	12637	12425	13249
1305	13161	13049	12856	13202	13612	12512	12816	12761	12903	12414	12279	12980	19266	84523	13215	260000	12326	13435	12250	34063	12442	12307	12792	12728	11525	11401	11308	11613	12866	13053	13162	13067	12433	12736	12620	13310
1320	13106	13390	12750	12707	13355	12751	13073	12829	12808	12853	12603	13178	20112	93200	14320	260000	12184	13650	12411	38974	12497	12676	12827	12588	11640	11493	11392	11640	12647	12813	13099	12944	12693	12448	12278	13507
1335	13274	12942	12322	13270	13334	12602	12955	12891	13065	12369	12811	12927	21859	99366	14374	260000	12332	13700	12509	44768	12289	12461	12812	12580	11401	11579	11376	11571	12483	13082	13085	12670	12963	12992	12519	13441
1350	13000	13393	12972	12866	13470	12577	12900	12663	12924	12559	12621	13146	22795	104549	15635	260000	12111	14729	12647	52175	12141	12627	12924	12606	11678	11380	11421	11589	12650	12905	12753	13003	12455	12860	12536	13221
1365	12912	13514	12825	14583	13072	12659	12773	12742	12879	12529	12877	13026	21858	110129	16391	260000	12112	14937	12867	61858	12216	12583	12767	12982	11752	11292	11474	11503	12723	13103	13001	12841	12512	12597	12465	13184
1380	13138	13021	12683	12890	13303	12629	12649	12486	12606	12851	12653	12842	24041	114692	17109	260000	12089	16225	12943	68161	12458	12755	12824	12802	11058	11066	11186	11598	12488	12932	12802	12786	12934	12523	12355	13486
1395	13018	13332	12954	14117	13456	12758	13148	12614	13007	12362	12551	12886	26530	121447	18028	260000	12193	17805	13257	84901	12326	12756	12621	12729	11526	11402	11510	11549	12857	12925	13066	12976	12718	12815	12215	13364
1410	13024	13004	12966	14358	13637	12889	13054	12936	12984	12854	12856	13179	28356	125703	18867	260000	12538	19395	13458	95998	12397	12791	12748	12800	11545	11419	11405	11482	12850	13007	12864	13061	12711	12932	12373	13481
1425	12898	13664	13032	14551	13529	12912	13148	12877	13145	12673	12410	13317	29588	134784	19600	260000	12084	21334	13745	97430	12335	13169	12850	12795	11590	11537	11321	11481	12946	12958	13110	12990	12644	12801	12587	13230
1440	12928	13143	12989	13754	13614	12926	12903	13183	13107	12537	12515	12865	32525	142904	20690	260000	12135	23795	13802	109003	12347	12787	12882	12544	11733	11401	11278	11591	12763	13035	13045	12980	12968	12838	12651	13803
1455	13115	13570	12903	13032	13295	12698	13027	13088	12944	12557	12745	13277	30483	132548	21888	260000	12372	27325	13929	119611	12403	13125	12581	12633	11388	11515	11457	11753	12754	12977	13081	12921	12569	12663	12404	13327
1470	13059	13739	12895	14547	13303	12624	13046	13517	13032	12580	12886	13059	35998	146896	24483	260000	12584	30194	14701	126148	12492	13276	13143	12865	11269	11382	11448	11684	12634	12896	12949	13001	12841	12770	12566	13420
1485	13064	13333	13082	13354	13531	12868	13013	13496	13021	12763	12707	12779	39937	142528	24985	260000	12420	33903	14914	123499	12262	13677	12869	12912	11463	11366	11253	11575	12613	12830	12836	12731	12883	12930	12437	13453
1500	13036	13589	13069	14040	13411	12747	12585	13535	13054	12611	12822	13411	50032	149795	27392	260000	12280	36817	15018	134535	12611	13532	12499	12933	11736	11265	11114	11607	12717	13069	12780	12884	12890	12718	12467	13494
1515	12853	12971	13052	13113	13229	12964	13146	13504	13292	12650	12628	13039	48019	149607	29026	260000	12551	37450	15559	131606	12527	13364	12914	12577	11739	11434	11321	11662	12513	12703	12738	12978	12661	12703	12661	13477
1530	12821	13249	13099	14719	13573	12838	13003	14048	13294	12614	12670	13156	60063	153738	30348	260000	12281	37682	16402	143386	12362	13998	12846	12869	11401	11322	11162	11503	12758	12831	12891	13015	12595	12804	12562	13449
1545	12922	13105	13033	14632	13454	12946	12937	14183	13286	12448	12905	13150	63960	152849	31850	260000	12474	40452	18042	143217	12438	14076	12857	12875	11540	11465	11222	11392	12640	12743	12965	12755	12840	12699	12227	13430
1560	12882	13049	12979	13664	13488	12886	13104	14421	13154	12504	12775	12967	79735	161480	34528	260000	12586	42640	19874	145158	12361	14018	12546	12733	11673	11566	11437	11334	12588	12707	13027	12819	12680	12891	12477	13535
1575	12979	13141	12809	14385	13399	12801	12731	14905	13048	12505	12825	13248	96657	167535	36743	260000	12701	45743	22658	140329	12212	14540	12856	12837	11565	11449	11448	11545	12728	12969	13076	13101	12737	13010	12706	13622
1590	12939	13350	13339	14599	13417	12821	13225	15157	13453	12670	12722	13310	104945	171948	38564	260000	13154	51337	25583	139149	12501	14360	12498	12832	11469	11508	11316	11488	12721	12589	13002	12964	12711	12913	12677	13483
1605	12906	13316	13004	12868	13649	12755	12876	15416	13060	12850	12849	13086	124542	166219	39217	260000	13762	52002	28135	128012	12490	14804	12920	13004	11407	11370	11185	11539	12654	12984	13117	12835	12867	12786	12493	13544
1620	13247	13210	13478	13202	13411	13044	12620	16572	13311	12572	12730	12944	154234	160762	42037	260000	14161	55311	34379	128855	12407	15036	12785	12920	11468	11304	11199	11855	12815	13115	12995	13209	13043	12762	12368	13489
1635	12704	13048	13445	14668	13429	12789	12949	17647	13320	12745	12977	13171	150703	156069	43801	260000	15451	58329	39243	125062	12279	15817	12771	13076	11308	11327	11383	11628	12613	13001	13107	12896	12747	12620	12369	13349
1650	12821	13468	13186	13458	13575	13041	13101	20183	13130	12558	12747	13153	170843	169420	44590	260000	17183	60851	44466	127575	12261	16372	12980	13002	11481	11385	11185	11491	12784	12688	13084	12883	12661	12796	12346	13174
1665	12959	12869	13057	14515	13653	12935	12897	22103	13299	12692	12938	13308	180950	158411	45162	260000	18283	64706	44813	123530	12346	16874	12861	12940	11719	11389	11471	11578	12893	13019	13142	12972	12929	12729	12353	13182
1680	12901	13327	13232	13038	13475	12761	13080	24982	13566	12379	12843	13191	207906	160780	45638	260000	20059	69967	49431	125115	12300	17784	13063	12763	11146	11484	11563	11392	12666	12730	12978	12496	12813	12784	12239	13256
1695	12982	13477	13301	13347	13290	12397	13189	33754	13300	12707	12834	13305	233494	157737	48528	260000	22792	70445	59353	128155	12184	18097	12901	12815	11593	11177	11215	11501	12770	13006	13007	12690	12812	12901	12432	13588
1710	13035	13113	13237	14476	13545	12912	12923	34011	13478	12405	12787	13188	248814	150690	50586	260000	23762	72049	61973	126428	12633	19515	13117	12951	11581	11324	11379	11614	12835	12699	12923	12978	12548	12667	12426	13535
1725	12832	12971	13360	14415	13445	12874	12918	32429	13609	12620	12573	12996	258575	158831	51075	260000	26260	73789	71047	128066	12336	21524	12871	12890	11441	11125	11484	11656	12657	13007	13081	12712	13224	12713	12278	13642
1740	13054	13406	13243	13595	13436	13155	12998	34946	13580	12533	13019	13244	260000	160643	51998	260000	26465	76455	71350	132729	12456	24864	13235	12860	11341	11485	11343	11587	12822	12787	12848	12656	12853	12688	12473	13330
1755	12981	13328	13103	12861	13678	12959	12748	35879	13113	12668	12785	13362	260000	166835	54366	260000	28782	78712	80846	132488	12714	26173	13749	12930	11588	11465	11162	11517	12770	12701	12893	12687	12739	12357	12579	13479
1770	13077	12845	13524	14339	13596	12779	13083	38534	13589	12611	12664	12881	260000	162043	55655	260000	32582	79085	86565	131780	12925	29986	14051	12638	11562	11301	11123	11442	12753	13086	12830	12557	12547	12928	12229	13478
1785	13024	13165	13370	13107	13260	13037	13312	43336	13326	12534	13068	13083	260000	163295	57362	260000	35325	79154	94505	133420	13755	33578	14404	13212	11579	11409	11233	11654	12975	12973	12807	12699	12659	12995	12340	13779
1800	13055	13240	13196	14367	13346	13727	13122	44606	13400	12667	12746	13042	260000	165566	58763	260000	39407	79520	99167	133278	14015	38024	14833	12876	11416	11453	11297	11605	12609	13273	12758	12768	12735	12770	12334	13599
1815	12911	13372	13721	13023	13261	14060	13296	65697	13393	12786	13134	13438	260000	176320	60831	260000	44380	80642	108315	133588	14477	46079	15187	12919	11515	11435	11407	11737	12603	12854	13116	12593	12839	12827	12298	13750
1830	12935	13436	13200	13547	13389	14335	13123	56465	12999	13065	12927	13219	260000	168777	63842	260000	47829	83454	110450	133347	15628	53523	16819	12853	11720	11436	11296	11448	12828	13184	12985	13024	13146	12811	12225	13746
1845	12856	13256	13031	14398	13342	15193	13355	66301	13210	12585	12497	13142	260000	173655	64001	260000	53317	81105	113446	133796	16840	62298	17627	12796	11443	11359	11294	11622	13059	12891	13006	12559	12752	12673	12397	13765
1860	12986	13272	13103	13216	13460	15339	13438	73487	13487	12354	13206	13392	260000	156334	65126	260000	60794	81137	118653	131264	18806	71899	20830	12992	11485	11434	11144	11490	12571	12863	13049	12898	12829	12893	12345	13733
1875	13076	13759	12964	13854	13338	16284	13325	75905	13202	12578	12910	13481	260000	157614	66787	260000	64246	81674	121946	132168	21883	80119	23455	12850	11442	11374	11231	11463	12719	13124	13057	12747	12781	12864	12245	13675
1890	13024	13423	13429	13680	13576	16846	13351	64405	13209	12947	12961	13364	260000	164897	68461	260000	68933	81380	121542	136424	24585	93268	27598	13182	11447	11348	11563	11604	12759	13067	12876	12831	12702	12987	12204	13534
1905	13024	13324	13336	14036	13613	17323	13273	82948	13728	12744	13046	13335	260000	152674	69158	260000	74647	82237	118142	137960	28075	100942	34237	12903	11620	11275	11541	11522	12880	13017	12980	12637	13042	13031	12626	13744
1920	13057	13037	13234	12754	13436	17801	13197	82448	13398	12623	13076	13337	260000	159546	70243	260000	81083	85529	123135	140427	30806	115576	41996	13343	11484	11409	11316	11592	12895	13134	12825	12912	12942	12925	12585	13906
1935	12800	13479	13538	13402	13433	18681	13241	87064	13473	12534	13045	13509	260000	154794	70264	260000	79011	83856	127889	137836	34204	131087	51527	13365	11887	11338	11201	11808	12897	13077	12899	13043	13002	12679	12540	13648
1950	13048	13117	13228	14407	13281	20843	13431	94088	13449	13079	12970	13289	260000	152832	69602	260000	85855	86450	126591	140776	38506	142138	63317	12775	11280	11254	11128	11598	12695	13190	13079	12823	12734	12847	12469	13534
1965	13186	13481	13101	13305	13555	21886	13211	87643	13320	12781	13146	13455	260000	155671	69979	260000	86261	85719	127801	138350	43714	153351	80743	13329	11412	11248	11436	11470	12964	13084	13097	12594	12722	12871	12578	13847
1980	12756	13080	12963	14687	13880	24284	13453	113381	13574	12734	12803	13213	260000	152495	69484	260000	89465	85658	130358	141663	48713	162307	94745	13226	11573	11157	11229	11500	12591	13230	12682	12874	12782	12970	12161	13875
1995	12837	13884	13576	13546	13284	25542	13354	86582	13591	12740	12961	13378	260000	150580	69061	260000	84774	84265	134534	140266	55631	161772	111812	12933	11643	11097	11265	11417	12863	13179	12930	12870	12869	12942	12412	13573
2010	13119	13400	13304	14571	13478	27007	13529	86107	13392	12705	13019	13506	260000	147894	68838	260000	88506	83934	137054	142672	63308	157248	114830	13344	11408	11331	11284	11532	12876	13079	12885	12845	12807	12774	12157	13576
2025	13097	13583	13094	13943	13281	29477	13460	76388	13429	12941	13093	13765	260000	154048	70107	260000	89943	85131	145102	140596	71447	140913	129838	12914	11738	11387	11477	11850	12724	13308	13205	12923	13179	12812	12680	13730
2040	13006	13259	13185	14571	13331	32118	13623	89714	13422	12746	13068	13453	260000	153285	72133	260000	93647	87344	141385	142928	80919	123270	136831	13219	11358	11208	11082	11595	12694	13276	12618	12608	12796	12892	12141	13847
2055	12960	13553	13108	13307	13687	36627	13311	84229	13403	12892	13222	13309	260000	151513	72397	260000	89224	86063	142458	140552	83902	111713	141802	13102	11507	11386	11428	11725	12707	13384	13115	12948	12633	12806	12525	13966
2070	12979	13380	13401	13457	13494	37061	13125	89571	13468	12876	13010	13311	260000	150057	71497	260000	89926	84640	139027	140080	90864	99726	138344	13172	11101	11146	11359	11516	12684	13143	13121	12748	12638	12501	12372	13869
2085	12901	13560	13197	13246	13596	42989	13465	94959	13656	12875	13222	13531	260000	154451	75871	260000	96007	88351	138795	141614	101073	95140	130601	13335	11812	11325	11269	11658	13356	13439	13158	12888	12849	12591	12442	13700
2100	13220	13653	13535	14442	13946	42586	13525	92605	13569	12639	13125	13316	260000	152499	76898	260000	92007	85149	144044	139411	105735	91040	148403	13234	11125	11244	11274	11452	12825	13085	12991	12982	12886	12896	12623	13682
2115	13384	13631	13247	14062	13474	45395	13467	83467	13383	13039	12890	13575	260000	152878	72367	260000	95507	85639	144167	140005	113595	93816	137089	13376	11391	11584	11101	11734	13103	13271	13184	12687	12881	12844	12403	14021
2130	13094	13444	13701	14337	13405	48070	13446	95307	13576	13151	12964	13645	260000	147869	71358	260000	90359	87834	145894	139463	115247	92369	138716	13684	11457	11168	11405	11499	12607	13005	13336	12644	12730	12980	12377	13939
2145	12908	13412	13450	13594	13711	54291	13123	99869	13502	13187	13264	13312	260000	153775	72231	260000	94848	87752	145033	141675	127759	92453	126548	13018	11518	11387	11026	11654	12861	13517	12837	12815	13058	12943	12410	13884
2160	12785	13547	13161	13391	13633	53647	13675	87298	13271	13107	13219	13563	260000	149903	72632	260000	95419	86542	146085	143315	133272	93250	121012	13369	11284	11406	11429	11332	12969	13376	12807	12539	12723	12686	12240	13876
2175	13029	13184	13653	14239	13401	56309	13410	85813	13430	13127	13296	13421	260000	152034	72760	260000	94970	87953	144652	148685	137480	90578	135965	13420	11436	11455	11489	11736	12936	13268	12968	12619	12950	12755	12381	13991
2190	13114	13455	13685	14567	13567	55706	13310	94522	13677	13054	13119	13423	260000	152373	72124	260000	89721	87675	138446	149241	138767	89857	129567	13846	11449	11343	11331	11680	12863	13376	13045	12778	13225	12830	12170	13966
2205	13130	13722	13750	14267	13530	63239	13583	99159	13415	12771	13548	13779	260000	154483	73029	260000	92138	86712	141230	158871	139423	89814	130409	13830	11511	11267	11457	11668	13027	13106	12893	12751	13054	12580	12522	13860
2220	13039	13341	13689	13708	13650	68824	13786	87205	13716	13186	13215	13673	260000	153169	73826	260000	96069	86919	140056	156432	142511	88715	123259	13467	11398	11131	11048	11575	12884	12948	12905	12750	12783	12596	12246	13899
2235	12981	13562	13990	13586	13334	70014	13619	89271	13471	12958	13332	13779	260000	153981	74091	260000	90255	88763	141458	158718	144629	89765	126472	13384	11537	11344	11354	11405	13058	13340	12908	12537	12987	12729	12529	14476
2250	13326	13496	13476	14195	13531	74542	13574	83230	13746	12958	13122	13535	260000	151231	74504	260000	94409	87608	139037	158931	143446	90639	124292	13131	11237	11108	11315	11698	12942	13304	12832	12597	12867	12879	12603	13911
2265	13048	13174	13361	14161	13703	69202	13772	80127	13642	13164	13310	13689	260000	156650	74701	260000	94470	87004	141925	158129	145596	90330	129576	13539	11244	11096	11263	11483	12948	13132	12758	12622	12646	12874	12335	14141
2280	13077	13447	13814	13329	13428	68454	13379	81577	13597	12784	13332	13547	260000	149419	72357	260000	93143	86853	137392	161193	145748	90370	127644	13564	11170	11372	11296	11426	13128	13097	12727	12717	12743	12737	11973	13852
2295	13058	13604	13463	13465	13604	79168	13665	84415	13298	12758	13422	13400	260000	154190	73797	260000	94903	89900	144368	164107	145791	87658	124760	13569	11221	11488	11231	11395	13013	13345	12979	12538	12907	13274	12507	14010
2310	12996	13364	13668	14473	13728	76475	13766	80423	13568	13105	13219	13488	260000	149975	73501	260000	89027	88700	136558	163213	150395	88035	118958	13295	11247	11249	11272	11616	13212	13444	12953	12858	12857	12664	12506	13980
2325	13492	13656	13497	14202	13659	76907	13873	89937	13759	12757	12901	13757	260000	154164	74998	260000	88680	88258	138485	169357	131873	88306	125558	13346	11107	11608	11322	11490	13149	13118	12967	12813	13253	12856	12435	14011
2340	13114	13560	13846	14347	13560	79407	13494	76263	13496	13046	13313	13913	260000	149304	72985	260000	88820	88510	135728	166403	124403	87475	127182	13560	11360	11229	11287	11566	12931	12940	13007	12436	12951	12573	12335	14114
2355	13193	13522	13871	13688	13575	75658	13612	80766	13877	12985	13368	13725	260000	153316	74213	260000	89972	90419	138103	166196	128915	87112	117684	13378	11315	11183	10954	11517	12931	13404	12904	12617	12791	12978	12617	14407
2370	12997	13303	13902	13910	13686	79685	13514	79829	13679	13346	13187	13455	260000	149317	74449	260000	96023	89522	138784	166122	130037	89056	120186	13634	11129	11233	11286	11575	13159	13408	12935	12581	13043	12765	12554	14042
2385	13275	13961	13599	14546	13844	77357	13558	81930	13549	13264	12981	13913	260000	150583	73068	260000	94663	89285	141417	164371	128695	89830	118714	13610	11250	11144	11226	11527	12899	13072	12893	12673	12897	12659	12216	14568
2400	13078	13803	13416	13642	13505	77335	13525	91171	13840	13034	13381	13766	260000	151615	73865	260000	95008	88859	141145	161904	127425	87984	116310	13492	11123	11205	11579	11628	13195	13352	12923	12694	12822	12722	12587	13946
2415	13073	13863	13660	13562	13626	79358	13658	94347	13705	13278	13372	13562	260000	150453	74920	260000	95983	88330	140246	161467	125967	89544	117538	13453	11242	11485	11145	11503	13074	13309	12887	12636	12718	12853	12333	14138
2430	13368	13583	13634	13432	13689	77112	13747	89497	13817	13099	13226	13767	260000	151849	75355	260000	94604	89632	139659	155077	123513	88473	123148	13743	11326	11027	11246	11641	13360	13188	13022	12894	12787	12859	12317	13915
2445	13417	14264	13809	13352	13577	75790	13819	90182	13730	12896	13370	13609	260000	151797	73359	260000	93122	89117	142680	150548	116130	90730	116924	13751	11103	11144	11188	11584	13014	13252	12771	12532	12809	12740	12266	13949
2460	13228	13733	13685	13070	13557	78186	13840	94075	13458	13093	12984	13725	260000	151062	74405	260000	93424	90745	139568	149510	110765	88361	116888	13986	10914	11037	10945	11484	13420	13467	12944	12693	13134	13051	12419	14560
2475	13344	13516	13618	14284	13622	75617	13702	78264	13546	13088	13056	13490	260000	152104	74811	260000	94643	91115	137126	145776	108605	88610	111378	14420	11439	11487	11387	11847	13223	13398	13057	12905	13013	12790	12374	14239
2490	13101	13980	13659	13318	13613	78932	13968	103408	13683	13107	13624	13527	260000	151668	76860	260000	92890	92766	134166	147844	102706	87038	108721	14781	11368	11369	11335	11799	13409	13401	12925	12532	12873	12874	12331	14390
2505	13442	13467	13486	14712	13848	76331	13713	88099	13580	13036	13081	13575	260000	153685	75418	260000	95390	91406	132307	149779	105126	89745	109640	15893	11334	11285	11275	11596	13207	13483	12956	12611	12912	12944	12386	14226
2520	13230	13627	13484	13429	14056	79912	13824	90219	13942	12992	13373	13594	260000	153428	77889	260000	95805	92392	131414	148952	102722	88532	109996	17697	11416	11446	11358	11356	13465	13212	12990	12708	12721	12755	12445	14211
2535	13222	13646	13916	13264	13699	80172	13753	97797	13605	13242	13277	13512	260000	153067	78455	260000	97078	91598	135229	158187	103471	87545	119607	19442	11356	11227	11232	11582	13120	13298	13105	12553	13043	12296	12415	14053
2550	13259	13490	13587	13560	13666	77323	13591	96417	13802	13021	13597	13550	260000	152594	77815	260000	95744	89505	132614	147134	102670	90514	110892	21558	11388	11157	11228	11562	12912	13269	13003	12798	12995	12766	12446	14143
2565	13404	13683	13767	14359	14087	79026	13471	86876	13625	13387	13321	13883	260000	154456	80065	260000	92556	86323	129194	161864	96361	88778	107517	24511	10997	11265	11123	11666	13082	13127	12701	12821	12822	12575	12284	14357
2580	13140	13220	13654	14947	13944	79334	13591	94586	13957	13051	13437	13649	260000	148631	76996	260000	98542	84921	133017	150651	92094	88699	106909	27281	11318	11407	11106	11375	13430	13447	13057	12887	13010	12809	12416	14357
2595	13392	13503	13756	13780	14035	80583	13727	91250	13774	13251	13003	13604	260000	153478	78925	260000	101003	87267	127844	150183	109707	88581	104595	31068	11147	11292	11541	11501	13209	13209	12994	12659	12887	12840	12268	14087
2610	13332	14114	13927	13082	13920	78889	13662	87763	13967	13322	13116	13857	260000	153616	78671	260000	100838	89741	125353	158977	99430	86521	105023	36070	11303	11561	11408	11410	13116	13607	12933	12452	12995	12753	12329	14107
2625	13324	13914	13814	14472	13776	76203	13854	81924	13885	13130	13286	13502	260000	150138	77731	260000	99826	87898	123153	155723	109906	86774	112325	42497	11229	11370	11250	11243	13383	13518	12904	12490	13136	12698	12149	13820
2640	13138	13683	13931	13327	13818	77979	13873	98392	13843	13217	13057	13753	260000	150341	78693	260000	99512	91140	123303	151524	92307	89466	112607	48442	11377	11313	11220	11532	13092	13076	13029	12544	13008	12920	12339	13762
2655	13280	13830	13618	14407	13862	78900	13610	82755	13842	13267	13316	13715	260000	150699	79466	260000	101083	94430	120959	150896	101700	86630	106977	54360	11173	11246	11113	11510	13098	13265	12827	12612	12852	12794	12183	14252
2670	13433	13409	13698	13933	13739	78318	13839	83335	13856	13331	13193	13646	260000	151759	80304	260000	99966	95469	125462	153584	97028	86557	105189	55053	11406	11398	11470	11615	13187	13515	13006	12730	13021	12845	12462	13960
2685	13310	13901	13685	13838	14168	79208	13441	79469	13891	13165	13377	13837	260000	150872	79222	260000	100601	95607	141474	151830	93911	86062	101346	58234	11155	11251	11246	11338	13256	13186	12795	12707	12690	12518	12673	14402
2700	13283	13728	13930	13901	13834	79424	13710	90492	13689	13055	13284	13462	260000	149268	78977	260000	101281	95639	118387	147155	106945	85170	105704	60520	11573	11394	11110	11806	13424	13258	12781	12560	12617	12774	12528	14191
2715	13237	13492	13533	14345	14410	79994	14044	98973	14043	13254	13558	13784	260000	152030	78862	260000	102175	91809	129605	157415	107335	88721	103588	64445	11464	11266	11353	11420	13225	13365	12853	12539	12949	12726	12102	14380
2730	13501	13658	13556	13877	15175	77143	14148	87674	14201	13190	13479	13654	260000	153267	78541	260000	99478	86747	115301	157874	111792	87582	104559	66843	11244	11322	11334	11399	13265	13250	12930	12543	12879	12740	12349	14680
2745	13402	14135	13587	14426	15781	76718	14300	80544	13856	13183	13171	13494	260000	150540	79399	260000	95816	90955	130834	155602	112035	84103	100138	56816	11241	11238	11064	11560	13403	13513	12962	12481	12600	12766	12302	14559
2760	13469	13930	13710	14440	17073	80512	15460	80549	13731	13405	13165	13774	260000	149910	79137	260000	85392	92930	140357	148068	111797	88328	103880	62446	11364	11386	11294	11283	13135	13389	13220	12569	12959	12695	12082	14435
2775	13204	13877	13251	14543	17160	76789	17922	98298	14205	13364	13086	13483	260000	154102	78826	260000	82118	95284	133669	150238	113908	85745	102644	60290	11436	11268	11267	11529	13156	12851	12835	12350	12700	12657	12236	14485
2790	13277	13656	13644	14514	19019	79509	20349	92617	13953	13168	13020	13226	260000	152186	79707	260000	86506	93935	139162	153090	114934	84991	100353	54770	11243	11700	11124	11691	13403	13213	12962	12713	12901	12791	12140	13757
2805	13221	13713	13475	13708	20415	77853	20971	80423	13705	13267	13211	13598	260000	152488	78698	260000	93136	98451	140363	153642	104901	89453	102980	57478	11069	11251	11174	11472	13549	13583	12595	12641	12722	12787	12123	14441
2820	13305	13734	13825	13504	22062	78675	21872	82146	13846	12712	13252	13763	260000	152006	78638	260000	89919	95780	143323	151305	112933	87111	103085	54769	11517	11350	10769	11516	13343	13246	12567	12476	13090	12799	12216	14534
2835	13174	13618	13827	15183	22559	78369	22811	95489	13935	13356	13434	13674	260000	151238	78902	260000	93171	97262	135617	150607	109415	87356	104162	55277	11207	11561	11090	11430	13220	13068	12960	12429	13057	12760	12255	14284
2850	13193	13566	13790	14523	24519	78445	25312	101646	13832	13346	13128	13832	260000	149440	79254	260000	96066	97264	139013	152198	112730	87152	103237	59984	11229	11295	11210	11505	13091	13407	12581	12567	12950	12733	12190	14135
2865	13289	13571	13817	13759	25243	77706	28974	98962	14007	13232	13246	13720	260000	146673	78363	260000	103893	93858	137340	152253	108777	85412	100675	57022	11190	11334	11085	11533	13465	13469	12633	12411	12868	12658	12437	14156
2880	13357	13881	13576	14108	26580	76555	31889	106223	13911	13291	13330	13852	260000	151252	79159	260000	87665	92223	140799	150086	105092	89580	102827	57556	11136	11196	11057	11472	13328	13494	13098	12407	12988	12823	12268	14410
2895	13268	13911	13377	14817	27948	78596	32286	79704	13871	13324	13430	13939	260000	149364	78721	260000	106729	89186	143826	149979	109799	86409	101038	56619	11109	11594	11011	11310	13149	13498	12720	12373	12905	12441	12069	14349
2910	13284	13624	13609	14955	28687	77123	33903	107302	14266	13418	13469	13577	260000	151613	78127	260000	93123	88794	141054	153989	110853	84744	101248	57941	11221	11563	11367	11488	12954	13460	12795	12737	12626	13044	12391	14253
2925	13430	13504	13366	14918	30326	78182	35150	87356	13953	13130	13711	13361	260000	152017	79802	260000	85976	91417	137921	149737	111721	85430	103802	58291	11332	11864	11306	11688	13746	13613	12990	12524	12832	12880	12454	14753
2940	13469	13940	13430	14468	32891	78920	38396	99070	14178	13254	13254	13879	260000	150228	79020	260000	92618	93146	136741	150645	107972	85460	101683	59207	11205	11613	11347	11616	13189	13513	13190	12340	13042	12819	12483	14360
2955	13371	13900	13427	13578	32491	78053	44122	102630	14194	13382	13473	13427	260000	152366	79069	260000	105172	94410	135648	155678	106560	84086	100502	56914	11244	11937	11147	11577	13223	13236	12899	12420	12964	12806	11775	14685
2970	13391	14063	13474	14786	35238	78612	43242	111574	13831	13218	13435	13740	260000	152483	79545	260000	87741	97332	134999	151731	114582	84410	102721	59000	11304	11918	11093	11812	13325	13335	13013	12556	13094	12809	12293	14473
2985	13367	14178	13636	13391	38413	77965	45890	101544	14099	13185	13547	14010	260000	151589	79842	260000	87671	97177	132629	153800	113470	82751	100349	61386	11429	12030	11088	11389	13178	13369	12923	12447	12825	12801	12475	14489
3000	13326	13549	13559	14908	41461	76897	50270	94628	14179	12991	13162	13659	260000	151850	78773	260000	100119	89061	141543	148322	109754	85109	101547	59042	11270	11888	11220	11281	13298	13278	12894	12733	12901	12919	12502	14809
3015	13363	14016	13768	15021	41833	77151	49929	98044	14407	13380	13203	13635	260000	148916	78318	260000	104151	88325	137260	147203	113595	82355	100323	61315	11117	12091	11117	11643	13346	13367	12958	12429	12748	12944	12096	14231
3030	13224	13811	13569	14224	42655	79335	55171	101295	14225	13317	13476	13686	260000	151664	79438	260000	96886	91213	138115	154128	109666	82703	98100	56724	11250	11917	11127	11613	13615	13752	12777	12441	12805	12955	11994	14598
3045	13087	13791	13636	13953	42075	77830	55379	111646	14003	13099	13258	13744	260000	150897	79445	260000	83698	93369	132436	147838	105974	83111	102843	58004	11143	12125	10870	11481	13461	13434	12773	12255	12924	12661	12132	14647
3060	13528	13962	13605	14860	40655	79384	53464	97439	14112	13211	13409	13600	260000	152513	80144	260000	88193	97776	132969	147513	111542	82966	102099	58505	11474	12378	11172	11517	13268	13558	13041	12637	13100	12678	12312	14033
3075	13477	13551	13624	14091	44428	78698	54238	106253	13817	13233	13289	13756	260000	150067	80244	260000	97467	98609	135156	156210	105241	83542	103142	61883	11090	12183	11046	11511	13373	13167	12805	12409	13173	12714	11850	14235
3090	13429	14071	13825	14610	46939	77221	56551	94121	13861	13075	13503	14039	260000	151004	79261	260000	101626	94860	132281	150045	103959	81643	99973	56815	11102	12101	10956	11386	13410	13272	12676	12191	12743	12657	12243	14471
3105	13490	14111	13330	14223	44809	77958	56870	100718	13858	13198	13288	13641	260000	148877	79185	260000	104571	94033	132020	149218	108956	84097	102140	58918	11173	12467	11056	11437	13222	13400	12962	12562	12891	12910	11877	14683
3120	13390	13557	13354	13074	46192	76938	57781	100436	14086	13320	13159	13458	260000	150127	79860	260000	98982	92784	134334	148117	107988	85727	100395	58748	10827	12320	11222	11445	13393	13066	12842	12405	12937	12755	12239	14252
3135	13401	14062	13807	14181	46620	77049	57885	90149	13952	13246	13306	13774	260000	147372	78758	260000	86215	91233	130576	149828	104098	83156	99173	59634	11340	12769	11201	11226	13481	13312	13081	12510	13038	12611	12152	14472
3150	13319	14022	13544	13369	46468	77519	59252	94357	14033	13234	13276	13860	260000	154775	80995	260000	98276	91438	133485	148206	102262	80476	98410	56739	11076	12505	11183	11353	13521	13353	12880	12203	12878	12838	12280	14407
3165	13274	13959	13623	14462	46412	76166	59047	91875	13984	13432	13467	13679	260000	148592	78970	260000	102923	94327	132104	146980	98387	82938	102119	57542	11253	12571	11179	11230	13299	13345	13036	12239	13098	12752	12194	14191
3180	13324	13800	13809	14457	46939	76037	57592	101673	13794	13044	13836	13521	260000	154526	81020	260000	109572	95563	129555	149251	96774	80701	100081	59709	11357	12716	11172	11419	13345	13755	12696	12538	12746	12690	12058	14845
3195	13353	14014	13314	15136	47113	77644	59174	95000	13809	13276	13440	13753	260000	152449	79875	260000	91023	89974	127596	145863	97036	81071	102849	57424	11573	13125	11216	11419	13528	13602	12836	12513	13236	12988	12203	14812
3210	13663	13998	13540	13596	47130	76540	58238	103220	13962	13316	13460	13638	260000	153959	79645	260000	90516	91749	131611	151498	98197	82447	101106	62093	11381	13158	11027	11643	13376	13512	12684	12305	12561	12992	12231	14127
3225	13019	13592	13466	15094	48329	78214	59922	90397	14256	13152	13431	13651	260000	149700	80016	260000	103673	93526	128141	143144	96399	83384	101934	60499	11120	13490	11040	11405	13504	12922	12721	12350	12759	12786	12171	14555
3240	13723	13633	13503	13889	46847	78033	58344	97533	14160	13112	13565	13640	260000	152059	79492	260000	104546	96952	133700	154908	97159	84870	99622	57180	11069	13730	11158	11467	12924	13037	12824	12485	12883	12745	12165	14816
3255	13322	13882	13735	15017	48281	76248	58804	95624	13958	13205	13178	13699	260000	149253	79130	260000	101819	92640	128059	145667	95766	84916	101981	61135	11365	13578	11104	11449	13335	13462	12892	12511	13073	12919	12178	14318
3270	13490	13571	13945	14926	48051	77694	58849	92852	13613	13247	13139	13590	260000	154073	79311	260000	99520	89259	130202	148601	95938	81526	101048	56943	11214	13990	11231	11431	13728	13611	12808	12518	12846	12963	12008	14757
3285	13225	13513	13832	13758	48982	79106	60320	101145	14043	13098	13226	13325	260000	152841	79151	260000	99782	90528	133024	149082	96011	81640	99094	58202	11136	14163	11316	11571	13361	13196	12949	12594	12958	12711	12265	14621
3300	13527	13683	13855	14655	48848	77325	60432	98478	13823	13090	13376	13801	260000	150594	79721	260000	96464	91421	136159	147370	95876	84445	100663	60378	11239	14530	10906	11605	13051	13286	12988	12410	12714	12823	11938	14175
3315	13403	13903	13747	13979	47846	75351	60596	100922	14102	13370	13250	13757	260000	152182	78736	260000	91309	94882	132692	144086	94488	83096	98814	58872	11231	14945	11284	11427	13495	13335	13020	12982	12917	12764	12389	14875
3330	13245	13647	13664	13846	49014	78363	59884	106984	13793	13648	13383	13537	260000	151119	79701	260000	90017	94209	132018	145363	95244	83482	99753	56557	11167	15237	11025	11336	13498	13353	12772	12512	12810	12778	12247	14567
3345	13486	13611	14013	14733	48372	76264	60713	105064	14214	13339	13561	13828	260000	150101	79631	260000	90110	91601	131951	146702	95044	81227	98983	58231	11171	15734	11352	11346	13760	13251	12742	12722	12919	12524	12195	14344
3360	13417	13298	13417	13395	48655	77704	60046	100980	13951	13222	13585	13747	260000	150345	79710	260000	89937	89530	133330	146013	96183	83643	99607	58562	11050	15959	11076	11054	13442	13281	12781	12427	12947	12695	11939	14164
3375	13676	13634	13712	14164	48573	76105	60657	100961	14077	13427	13297	13931	260000	149386	79982	260000	87924	89237	134389	143179	94484	80377	97080	59273	11189	16772	10961	11414	13646	13160	13010	13177	12946	12814	12081	14940
3390	13398	13839	13444	14748	48761	78316	60996	86974	14000	12893	13442	13731	260000	152529	79015	260000	86723	92698	131877	145058	94431	82182	99822	60774	11134	17773	10954	11512	13199	13461	12715	12718	12674	12696	11848	14590
3405	13379	13618	13779	14960	49950	76398	62140	95572	13996	13180	13417	13881	260000	151007	79018	260000	86137	97246	132191	143605	94380	81915	96477	58201	11032	18192	11419	11404	13114	13608	12879	12865	12865	12841	11972	14464
3420	13474	14345	13761	13646	48519	75502	61400	101791	13951	12868	13191	13669	260000	150048	77665	260000	83519	90028	131503	143754	93934	82071	95567	59158	11292	19022	11135	11586	13483	13638	12789	13057	13006	12936	12291	14450
3435	13221	14279	13868	13853	49883	76978	60998	93828	13841	13068	13462	13758	260000	151883	78881	260000	84319	94557	132337	141281	95011	80186	99837	56441	10938	20032	10951	11462	13510	13344	12973	12858	12760	12645	12158	14277
3450	13278	13952	13780	14723	49202	76329	61481	99210	13961	13334	13302	13498	260000	148122	79242	260000	89808	96693	131941	145393	94546	80609	93489	58244	11298	20243	10983	11413	13514	13507	12855	12618	12784	12917	12167	14773
3465	13459	14167	13719	13555	49666	73890	61479	102309	13933	13374	13161	13662	260000	151141	79302	260000	96413	93578	129361	144995	93561	80324	94669	59176	10988	21589	11066	11431	13567	13729	13203	12679	12698	12645	12205	14865
3480	13502	13954	13621	14421	49293	76539	61407	95096	14431	13515	13297	13824	260000	152049	79169	260000	98004	89656	133882	145289	93951	83865	96443	57384	10784	21979	10998	11337	13439	13555	12639	12523	12730	12820	11785	14384
3495	13621	13910	13973	14834	49881	74988	61294	104064	13990	12993	13299	13807	260000	152441	79919	260000	106985	94145	131756	147976	93836	83024	93886	58652	11356	23758	10958	11362	13594	13440	12990	12641	13021	12645	12214	14220
3510	13540	14280	13748	14941	49591	74472	60566	111491	14477	13316	13352	13415	260000	151054	79592	260000	94393	96984	132474	147465	94286	79926	89790	57358	11005	25445	11012	11462	13300	13619	12982	12753	13072	12853	12085	14480
3525	13499	13957	13644	13706	50371	75639	61170	97560	14058	13313	13281	13517	260000	148736	78550	260000	91382	91584	128248	143077	93471	78953	92637	57950	11130	24621	10910	11550	13584	13642	12773	12405	12903	12994	11923	14746
3540	13387	14281	13671	13295	50478	74416	61518	86389	14012	13461	13176	13558	260000	151364	79248	260000	97361	91804	129446	145982	94880	82539	93626	59184	11171	27831	11024	11388	13558	13543	12626	12450	12721	12829	11860	14293
3555	13244	14071	13826	13574	50376	75959	61420	90547	14044	13194	13306	13753	260000	147292	78723	260000	99191	90286	132250	146794	94205	80189	91494	57118	10965	26525	11119	11293	13629	13417	12775	12634	12814	12683	12122	14974
3570	13465	14069	14074	15046	49634	75239	60498	88058	14273	13167	13549	13840	260000	149138	78909	260000	106438	88751	126738	143489	93749	78910	90576	57281	11028	29667	10960	11282	13267	13490	12853	12600	12973	12772	12028	14388
3585	13465	13888	13871	14424	50475	74318	62148	101926	14046	13329	13259	13455	260000	146974	79205	260000	91627	85870	126887	148022	93919	78865	94028	55972	11279	35703	11183	11321	13732	13564	12483	12541	12885	12906	12024	14757
3600	13515	13949	13546	13497	50542	74967	59955	89897	14302	13231	13347	13649	260000	149000	77655	260000	99169	85752	129798	147053	92601	82166	93233	59007	11201	34986	11210	11640	13607	13705	12831	12471	12786	12548	12121	14826
3615	13402	13504	13718	14342	50076	74081	60002	107672	14123	13357	13358	13481	260000	145735	77811	260000	107142	85191	130459	143752	93034	79839	92369	57885	11027	35625	11143	11482	13637	13879	12820	12689	12806	12862	12009	14466
3630	13558	13683	13869	13926	50054	75614	60831	105582	14391	13217	13445	14035	260000	148660	78703	260000	92068	87254	129441	149253	92560	80788	88641	56928	11225	36340	11253	11285	13433	13416	12838	12581	12944	12918	12052	14103
3645	13283	13649	13608	13508	50951	74304	59670	88457	13830	13427	13287	13455	260000	150701	79992	260000	90932	87825	128114	143350	93242	78672	92502	57335	11213	44452	10975	11281	13309	13654	12828	12641	12799	12687	11940	14739
3660	13378	13793	13883	13059	50596	73725	59268	101487	13946	13187	13330	13897	260000	150784	78946	260000	93127	89869	131437	148727	92802	79731	92691	55969	11066	46766	11079	11169	13561	13416	12851	12349	12825	12880	11832	14821
3675	13454	13637	13400	13641	50734	74359	58074	93387	13919	13184	13192	13656	260000	153697	79837	260000	106170	92576	128691	155506	93258	81642	91843	57941	11209	53713	11355	11603	13501	13874	12628	12785	12863	12692	11787	14562
3690	13562	13600	13734	14644	50484	74983	57266	94120	13871	13277	13237	13706	260000	154095	80268	260000	99834	88267	132095	146973	93241	79958	92164	58164	11047	51214	10863	11278	13739	13180	12947	12482	12756	12763	11939	14868
3705	13293	13835	13641	13610	50650	74201	56618	91793	13947	12998	13566	13418	260000	146172	77569	260000	88648	87790	131846	148380	91979	80622	91133	57545	11094	52334	10962	11603	13241	13363	12730	12509	12986	12655	12062	14911
3720	13563	13787	13539	13682	50742	74447	57851	109541	13962	13338	13594	13556	260000	149503	78583	260000	104292	90900	130106	146314	92618	79123	91949	53339	11143	60432	10848	11493	13442	13600	12833	12805	12787	12979	11897	14628
3735	13814	13878	13875	13482	51442	74980	57841	91356	13818	13490	13321	13752	260000	152991	79129	260000	96339	92372	122406	144133	92860	80398	89489	58471	11226	65096	10863	11452	13545	13412	12872	12853	13121	12885	12084	14031
3750	13421	13890	13852	15079	51232	73895	57878	94987	14084	13353	13585	13824	260000	148738	78001	260000	85409	90245	130148	145837	92713	80656	90049	54791	11314	66117	11018	11284	13528	13385	12785	12316	12578	12942	11876	14392
3765	13241	13920	13684	13079	51177	74262	57406	78300	14113	13229	13037	13689	260000	151271	79316	260000	108902	90470	128967	146831	92818	81077	91457	56275	11043	74101	10862	11442	13561	13387	13023	12586	12703	12719	12033	14153
3780	13472	13972	13967	14966	51009	73077	57394	99217	14175	13121	13086	13889	260000	146745	77552	260000	92665	89545	128495	149756	91973	80005	90670	55772	11145	64706	10874	11318	13350	13226	12850	12613	12788	12405	12024	14170
3795	13385	13869	13495	13827	51265	73799	57961	100945	13946	13214	13176	13773	260000	146891	79548	260000	89636	91836	127873	143629	92630	78637	92672	55472	11155	75785	10733	11566	13088	13430	12664	12405	12793	12714	11858	14322
3810	13368	13813	13771	14093	51599	73206	58685	89829	13914	13307	13563	13403	260000	146383	77706	260000	91650	91874	125735	147265	91771	80685	89096	55049	11043	71150	10824	11454	13379	13414	12764	12700	12733	12813	11817	14446
3825	13347	13864	13531	14558	51620	73612	58264	95494	13867	13166	13478	13518	260000	148466	78014	260000	90963	91622	126662	142972	92259	80033	88287	55173	11188	83773	11089	11344	13278	13383	12597	12639	12760	12473	11843	14387
3840	13462	13611	13748	13463	51202	74306	57990	81478	14103	13011	13187	13788	260000	147756	79234	260000	92224	89763	130623	145331	91254	80122	92591	55048	11072	82442	10922	11192	13234	13436	12810	12509	13051	12671	11761	14193
3855	13652	14088	13717	13629	51653	73594	58342	84342	13694	13424	13679	13720	260000	151203	79337	260000	89492	91960	127483	141734	91088	78772	91944	54681	11433	103846	11026	11345	13560	13692	12889	12166	12845	12540	11866	14603
3870	13363	14067	13844	14581	51761	72663	57356	84847	14193	13475	13317	13741	260000	149254	78740	260000	97547	92602	128207	141145	91589	78602	90349	55536	10974	103551	11039	11209	13091	13525	12812	12675	13157	12695	11967	14224
3885	13901	14277	14146	13753	51404	74202	58180	96941	14204	12983	13311	13546	260000	147501	79293	260000	92183	92653	124795	141502	91470	78833	87441	55317	11197	107323	11099	11523	12938	13613	12483	12709	12834	12845	12102	14197
3900	13507	14230	13531	13298	51332	74489	58022	102342	14181	13132	13389	13256	260000	148210	78038	260000	93522	92417	127458	140380	91020	78354	89483	56584	11257	98269	10744	11236	13401	13476	13029	12584	12773	12763	12101	14130
3915	13409	13655	13796	14416	51448	72609	57433	96770	13906	13531	13566	13819	260000	148703	79156	260000	96500	89655	127061	139872	90619	79337	89935	55856	10906	105974	10938	11140	13333	13581	12738	12354	12604	12610	11988	14530
3930	13506	14213	13820	13537	51430	73126	57920	83237	13709	13504	13272	13681	260000	147008	78020	260000	93655	90979	127659	140510	90327	77834	89104	55657	10934	123395	10809	11301	13733	13582	12662	12600	13049	12869	11902	14653
3945	13515	13668	13919	14924	52051	72666	58367	74027	14120	13366	13647	13757	260000	147120	79297	260000	94830	91340	125589	141323	90817	77103	89340	56336	11119	112713	11187	11248	13595	13865	12893	12517	12889	12525	12111	15318
3960	13367	13696	14172	14625	51227	74789	58763	92175	14097	13234	13423	13422	260000	147998	79712	260000	98087	90454	125196	140189	90326	77302	91413	56413	11057	125812	10983	11311	13469	13756	12941	12824	12800	12853	11729	14617
3975	13526	14013	13770	13677	51304	75334	58173	89602	14184	12987	13575	13493	260000	148432	78495	260000	100532	91725	125617	140208	91817	79371	91096	56158	11172	115502	11087	11104	13174	13350	12501	12668	12788	12740	12053	14366
3990	13506	13715	13862	15010	51789	74129	59045	80269	14108	13581	13367	13387	260000	148083	78953	260000	93315	89749	124229	141102	90576	77360	92149	55631	11040	127137	11124	11356	13141	13533	12842	12577	12591	12665	11879	14626
4005	13618	13856	14229	13807	51903	73821	58287	91975	14088	13575	13621	13718	260000	147778	79221	260000	101209	90390	123593	143370	90841	79102	90943	53115	11092	140454	10875	11257	13169	13684	12693	12404	12532	12740	11960	14233
4020	13352	13529	13881	14152	52151	73264	58575	92837	13805	13382	13279	13470	260000	147458	78944	260000	106115	89579	123920	142810	89716	79569	85773	55369	11387	141119	11066	11454	13258	13282	12979	12491	12696	12459	11584	14050
4035	13518	14193	13507	13573	51454	74178	58277	83171	13868	13207	13379	13496	260000	147860	78762	260000	105730	89672	122644	145193	90494	77524	87014	56157	11059	140347	10949	11184	13107	13150	12790	12591	12907	12689	12049	14916
4050	13492	14052	13758	14989	51318	73467	58585	86038	14190	13363	13461	13678	260000	146625	78020	260000	102873	91047	122953	146542	90432	77858	88228	56022	11207	144323	10757	11115	13278	13352	12563	12746	12847	12833	12044	14383
4065	13378	14013	13500	14384	51961	74302	58243	90595	13854	13052	13411	13606	260000	146997	77062	260000	99412	89647	125401	144716	89735	76271	87342	55272	10898	139125	10964	11282	13398	13304	12595	12558	12675	12581	11747	14524
4080	13437	13809	13714	14382	51754	74795	58458	91351	14139	13374	13485	13554	260000	148334	78530	260000	88452	93051	123186	139389	90055	77411	88249	55801	10925	158754	10725	11168	13330	13599	12509	12715	12485	12627	11802	13891
4095	13418	13542	13368	13506	52154	73289	59040	92015	13630	13214	13568	13431	260000	149144	78606	260000	95973	92137	124252	146111	89059	77172	85830	55675	11031	162659	10962	11294	13321	13610	12914	12653	12768	12711	11676	14543
4110	13574	14186	13641	13442	51851	71756	58523	79074	14077	13193	13362	13783	260000	149372	78436	260000	106523	90756	124424	148315	89932	79238	84849	55045	11115	174035	10743	11149	13493	13603	12576	12771	12595	12715	11885	15009
4125	13377	13993	14063	14557	52061	73083	58501	70695	13816	13309	13281	13849	260000	149422	78482	260000	86189	93125	121551	146939	89644	77077	90278	55617	11200	180266	10951	11516	13471	13385	12737	12401	12877	12672	11909	14427
4140	13467	13738	13830	14232	51866	74804	58179	80901	13778	13260	13070	13534	260000	145676	77561	260000	100016	93422	124389	145726	88773	77882	89204	54187	10745	178114	11048	11209	13622	13491	12699	12660	12520	12517	11981	14756
4155	13611	13693	13549	14311	51985	74034	58402	73561	13828	13194	13561	13628	260000	147438	78105	260000	90871	90299	123252	145381	89565	76606	86712	54751	10848	166714	10927	11288	13705	13446	12604	12918	12918	12565	11757	14218
4170	13266	13761	13660	13642	51509	72827	58633	90128	14187	13030	13396	13675	260000	145430	79280	260000	100715	92239	125177	146252	89080	76336	87788	54971	11143	164758	10674	11240	13515	13562	12608	12649	12580	12654	11956	14155
4185	13698	14123	13751	14474	52292	73503	59062	87553	13902	13512	13275	13559	260000	147056	76996	260000	102546	92107	125876	141028	89531	79339	88644	56361	11093	186074	11011	11427	13611	13498	12585	12621	12777	12543	11642	14150
4200	13688	13972	13733	13693	51526	73601	58137	95748	13891	13091	13256	13632	260000	148943	79260	260000	94571	93458	123760	145374	89052	77066	87523	56351	11278	194188	11103	11300	13666	13454	12349	12685	12578	12492	11886	14732
4215	13509	13702	13521	14201	51729	72914	59023	97261	13848	13154	13516	13739	260000	147185	78148	260000	101991	94009	125544	141369	88897	78122	87974	55133	11065	174285	11054	11302	13531	13222	12912	12840	12733	12930	11761	14018
4230	13445	13593	13443	13465	51808	71285	58596	100097	14004	13302	13370	13580	260000	149790	79116	260000	94582	94488	124664	146472	89507	76342	87247	54870	10734	193795	10660	11230	13374	13349	12554	12754	12786	12673	11920	14893
4245	13524	13618	13593	14408	51681	72606	58852	89559	14073	13305	13215	13688	260000	149462	78553	260000	93573	94342	121676	141205	88952	76192	88957	56410	11212	200517	10930	11332	13207	13670	12778	12703	12754	12983	11621	14456
4260	13428	13347	13807	14984	51828	73856	59778	96397	14147	13174	13338	13855	260000	146742	78986	260000	94523	93818	121688	141289	89663	76684	88198	54393	10985	180901	10938	11420	13494	13687	12684	12613	12874	12635	11932	14638
4275	13382	14067	13655	13675	52197	73640	58559	95195	14111	13436	13122	13831	260000	148545	78904	260000	99900	93819	119399	143232	88839	77250	86779	56002	10872	192195	10633	11277	13427	13776	12649	12781	12681	12764	11780	14232
4290	13416	13580	13890	14929	51852	73598	58892	78529	14022	13154	13180	13430	260000	147678	77994	260000	97184	94493	122592	145433	88510	79063	88111	56206	10884	197442	10823	11183	13208	13418	12599	12918	12640	12710	11935	14127
4305	13026	13646	13792	13385	52069	72627	59903	82926	13895	13487	13506	13452	260000	147871	77760	260000	89911	93142	117851	140496	89399	75672	89689	55710	11225	208843	10940	11067	13352	13679	12787	12786	12575	12868	11681	15060
4320	13284	14030	13735	13401	52669	72948	59344	75222	13989	13222	13718	13770	260000	150494	77981	260000	95272	93709	122430	140649	89548	76534	86182	56230	11159	212127	11008	11270	13476	13440	12909	12671	12907	12729	11587	14286
4335	13246	13895	13660	14742	52683	72228	59099	88875	13849	13244	13045	13681	260000	146243	77845	260000	99272	91259	124255	141955	88648	77809	90188	55011	11005	188024	10872	11179	13343	13474	12599	12755	13033	12585	11623	14931
4350	13732	14014	13672	13773	52291	72021	58841	90008	14009	13239	13302	13645	260000	146049	76459	260000	99725	90328	119961	135442	88825	80237	85956	53601	11407	176136	11096	11525	13051	13372	12618	12602	12547	12714	11938	14503
4365	13324	13522	13627	13389	51795	72579	59320	77043	14212	13316	13147	13799	260000	145295	78441	260000	101059	91312	119876	140663	87939	78891	89939	55076	11032	195259	11020	11127	13308	13592	12640	12748	12689	12953	11606	14441
4380	13630	14124	13863	14489	52221	75222	59269	102992	13636	13479	13255	13708	260000	145650	77194	260000	91312	94442	118938	140927	88204	75527	85637	56630	11037	192179	10862	11301	13072	13362	12904	12490	12876	12479	11977	14639
4395	13515	14225	13684	13140	52323	72917	58913	79549	13775	13441	13279	13633	260000	148352	77345	260000	91080	93901	120228	140015	88477	76986	84735	55240	10961	176597	10938	11136	13284	13786	12685	12639	12967	12423	11729	14537
4410	13714	13887	13984	14569	51373	74544	59999	81817	13834	13578	13487	13619	260000	146950	77879	260000	99902	93677	123545	141182	87844	76104	86218	55067	10970	184863	10959	11220	13433	13318	12614	12389	12722	12559	11790	14244
4425	14112	13985	13911	13134	51868	73553	60021	84379	14086	13304	13249	13385	260000	150411	77496	260000	87566	93215	117901	140751	88036	76935	88686	55710	11013	225653	10795	11373	13540	13271	12860	12674	12885	12550	11836	14561
4440	13786	13919	13879	13261	52416	73808	60027	105025	13747	13110	13072	13626	260000	146459	77490	260000	95570	91098	125627	138922	87771	79348	86439	55041	11154	193646	10641	11112	13334	13356	12582	12320	12741	12725	11888	14298
4455	13377	14418	13780	13075	52905	74362	59553	85711	13821	13244	13238	13532	260000	148851	78394	260000	90993	93047	120929	142792	88104	77210	87657	54981	11304	194840	11038	11139	13280	13267	12704	12573	12626	12609	11737	14246
4470	13642	14129	13494	13809	52372	72153	60015	94149	13826	13272	13137	13736	260000	148262	77181	260000	93783	92319	123187	141050	88021	75138	85886	55297	10809	213068	10663	11238	13555	13660	12687	12609	12896	12566	11658	14532
4485	13708	13494	13743	13094	52084	72311	59643	87268	14177	13096	13304	13552	260000	147374	78038	260000	95618	91636	119215	142381	87638	78634	86408	55143	10801	194035	10991	11320	13316	13330	12536	12443	12718	12902	11527	14330
4500	13637	14002	13675	13289	52399	73066	59927	83529	13987	13343	13248	13669	260000	144750	78095	260000	93331	91558	124133	136777	87376	78111	87410	55758	11109	202332	10972	11129	13287	13651	12692	12651	12836	12627	11628	14377
4515	13729	14138	13670	13296	52970	72844	60392	88700	14062	13426	13446	13884	260000	146383	78775	260000	89808	91677	121986	137917	88167	76189	88850	53879	10878	225159	11028	11371	13501	13791	12557	12515	13152	12795	11940	14510
4530	13627	14128	13652	13493	52164	73579	59867	79750	13902	13239	13570	13930	260000	145979	77564	260000	98247	91033	122222	139843	87552	76669	87107	55720	10887	196173	10726	11282	13461	13765	12931	12508	12815	12708	11682	14983
4545	13459	13768	13990	13238	51798	73466	60321	100187	14205	13347	13103	13724	260000	143013	77469	260000	102582	90999	116988	137047	88100	76928	84800	54431	10842	188610	10869	11208	13497	13569	12712	12654	12853	12587	11648	14383
4560	13410	13972	14000	14496	52167	73810	59394	81720	14008	13247	13443	13535	260000	145528	77555	260000	98724	90093	119798	140331	87569	78498	87008	55797	11138	191698	10824	11366	13437	13582	12845	12676	12731	12971	11801	14554
4575	13788	13622	13277	14447	51783	72652	60151	91956	14138	13243	13440	13593	260000	148522	78156	260000	97906	91265	121721	145195	87290	77647	88193	54349	10836	194038	10922	11463	13644	13559	12586	12813	12912	12884	11668	14550
4590	13773	13883	13736	13221	52253	73298	59590	86321	14159	13490	13223	13713	260000	144904	77969	260000	96007	90940	123593	139068	88372	77482	87180	55279	11006	206436	11089	11118	13505	13451	12887	12333	12877	12727	11839	14666
4605	13685	14142	13294	13041	52440	73543	59944	81237	13874	13705	13387	14104	260000	144998	78639	260000	89373	92382	121209	144395	88507	77275	86900	54765	10982	205824	10928	10892	13551	13719	12619	13040	12737	12753	11627	14911
4620	13650	13911	13926	13160	52537	72175	59529	90634	14035	13434	13470	13803	260000	144798	77804	260000	95752	90934	124259	141397	87551	76729	85370	54713	11087	198913	10725	11140	13342	13601	12937	12653	12963	12412	11665	14584
4635	13551	13626	13110	14229	52403	74978	59901	91554	13976	13596	13271	13558	260000	145431	77935	260000	102775	90535	120519	144700	87575	76987	88206	54693	10874	204673	11064	11057	13451	13776	12969	12685	12863	12804	11635	14547
4650	13477	13564	13321	13750	52927	75205	60076	83203	13568	13313	13434	13740	260000	144332	77207	260000	98563	89414	123594	144019	88079	79589	85817	55683	10854	201021	10998	11043	13182	13455	12705	12576	12825	12866	11549	14193
4665	13651	13795	13454	13716	52734	73367	59342	77369	13788	13587	13350	14087	260000	147090	76786	260000	97547	91518	121829	143380	87069	78760	85420	54431	11210	210976	10801	11234	13124	13701	12642	12572	12946	12871	12100	14656
4680	13693	14102	13599	13372	52200	73623	59381	93050	14061	13375	13354	13588	260000	145069	76479	260000	91283	90177	121923	143699	87131	79686	87056	53723	10731	208418	11028	11349	13786	13770	12686	12696	12742	12918	11552	14600
4695	13492	13808	13571	14515	52784	72237	58754	84860	14055	13229	13479	13795	260000	143500	77852	260000	92780	91259	122720	142906	87518	81110	87662	55344	11043	199421	10808	10925	13337	13684	12838	12959	13012	12582	12005	14556
4710	13681	13612	13567	13137	53558	71781	59677	80603	13922	13570	13588	13634	260000	146966	78514	260000	94441	91916	120490	143505	87825	76365	85282	54760	11159	215171	10621	10960	13529	13910	12701	12776	12473	12819	11487	14744
4725	13671	14249	13419	13216	53000	73028	60075	86540	13678	13237	13396	13684	260000	148541	78092	260000	96718	90917	125518	142887	87306	77780	82038	54342	11414	227343	10901	11229	13024	13773	12485	12818	12780	12752	11824	15089
4740	13631	14191	13348	14114	52426	73836	59660	71798	13781	13024	13163	13849	260000	142172	76200	260000	94797	90147	118973	140405	86419	76378	83058	54911	10824	195659	10963	10973	13168	13675	12724	12692	12805	12987	11738	14473
4755	13525	13583	13808	13766	53326	72960	60188	80465	13970	13289	13051	13522	260000	144358	77740	260000	90746	91268	119472	144098	87848	79517	83987	55377	10829	205538	11196	11395	13357	13739	12519	12702	12824	12613	11781	14602
4770	13730	13309	13740	13656	52608	74797	59643	74689	14020	13397	13191	13915	260000	148555	77689	260000	95592	91278	120280	140003	87345	76392	84428	54536	11262	215739	11078	11334	13737	13807	12694	12991	12865	12944	11688	14549
4785	13835	14026	13767	13275	52994	74119	60657	85433	14314	13319	13357	13649	260000	144989	77302	260000	90992	92290	119977	142714	88411	80775	82902	54927	11111	224692	10838	11134	13480	13736	12769	12896	12975	12831	11683	14402
4800	13464	13862	13600	13658	52765	71463	59957	85365	13868	13375	13290	13809	260000	145094	77157	260000	99005	90487	119177	138993	86504	75939	86810	55885	10780	208839	10864	11302	13248	13210	12477	12759	12668	12589	11640	14209
4815	13705	13967	13554	13730	52796	71924	59708	70941	13640	13432	13257	13752	260000	146535	76799	260000	92654	90821	117472	139139	88319	76329	83531	54546	10896	216496	10918	11190	13712	13628	12640	12711	12829	12533	11925	14998
4830	13611	13694	13609	12975	52579	72326	60825	82798	13518	13117	13552	13762	260000	145946	77930	260000	98625	90017	122711	138203	86383	78193	85112	54792	10904	205021	10963	11317	13401	13669	12764	12584	12923	12699	11624	14630
4845	13575	13805	13381	12657	53050	74609	60248	87104	13834	13399	13337	13776	260000	144070	78058	260000	93528	90953	118849	139149	86815	76961	82564	52708	10978	211771	11045	11274	13473	13779	12461	13046	12999	12749	11662	14372
4860	13439	13505	13219	12836	52512	74707	60706	81768	13935	13368	13590	13629	260000	146596	78701	260000	90493	90867	117114	139119	86311	75811	82378	51190	10912	205808	10888	11021	13629	13619	12482	12643	12913	12456	11683	14613
4875	13636	13772	13558	13149	52331	73499	60840	78124	13877	13549	13636	13736	260000	144271	76949	260000	100594	89025	118539	141054	86483	79108	83636	50561	11134	195589	10753	11448	13268	13839	12609	12888	12647	12729	11838	14604
4890	13548	13909	13643	13873	52609	73506	59957	96040	14032	13377	13282	13822	260000	147783	77700	260000	96829	90586	119272	140550	86603	77988	82215	50733	11053	204483	10856	11480	13434	13738	12625	12781	12807	12623	11687	14668
4905	13449	13646	13455	14079	53214	73777	60393	97726	14052	13418	13121	13785	260000	143561	77310	260000	98431	89966	122125	140889	86807	77346	85582	49737	10968	209022	10781	11346	13494	13418	12328	12848	13034	12832	11652	14618
4920	13608	13940	13442	13917	53068	72928	60260	83380	13692	13477	13475	14023	260000	144729	75957	260000	97820	89453	123062	137706	86953	77038	84521	50251	11317	193891	10942	11007	13540	13567	12479	13159	12464	12712	11583	15083
4935	13748	13801	13700	13945	53276	74605	60769	76672	13805	13400	13344	13765	260000	141558	77431	260000	89925	90161	119103	139744	86896	76685	83367	49254	11054	202326	10906	11163	13626	13596	12667	12487	12810	13044	11801	14594
4950	13629	13985	13893	13245	53891	75867	61105	95086	14154	13575	13307	13871	260000	146161	77235	260000	104623	89605	118356	140603	88076	79425	86674	49991	10890	233111	10976	11296	13423	13783	12701	12894	12779	12754	11824	14830
4965	13650	13964	13542	14729	52762	74620	59941	78507	14056	13542	13212	13827	260000	146582	78468	260000	92085	88051	118770	143262	86878	77753	83326	50073	11089	237816	10984	11131	13693	14094	12651	12944	12833	12976	11777	14635
4980	13757	13666	13418	14507	53584	73754	61554	70176	13854	13149	13193	13872	260000	145838	76749	260000	99685	89830	117219	139478	87406	76930	81720	49679	11201	220513	11104	11267	14028	13909	12773	13090	13015	12831	11981	14800
4995	13719	13413	13786	13748	53573	72924	60841	92848	13802	13292	13279	13743	260000	141539	76422	260000	105673	90507	118911	139118	86529	76181	85674	50848	10951	215979	11325	11409	13174	13858	12527	12853	12755	12769	11855	14656
5010	13582	13462	13173	13928	53586	74765	59943	86572	13847	13542	13250	13623	260000	144315	77220	260000	103950	92663	118668	136250	86494	76188	82113	49117	10965	221171	11282	11381	13663	13834	12731	12830	12900	12588	11665	14223
5025	13578	13728	13494	13138	52862	74534	60317	82552	13913	13293	13492	13923	260000	144789	76777	260000	93067	91320	118292	140535	86887	75945	81845	50772	11153	228071	11395	11274	13646	13988	12611	12882	12824	12973	11882	15151
5040	13871	13879	13424	14630	53502	73828	61121	88612	14320	13430	13251	13979	260000	146183	77811	260000	94267	90256	117520	138306	87346	76429	87196	49903	10835	211173	11272	11113	13174	13768	12747	12769	13131	13096	11572	14750
5055	13379	13756	13841	13257	53993	73784	60886	81259	13745	13274	13503	13713	260000	144664	77355	260000	109302	92284	116729	139457	86108	78916	82864	49430	11010	209982	11386	11371	13646	13683	12666	12685	12975	12861	11716	14930
5070	13590	13692	13496	13330	53685	73451	61340	73133	14031	13696	13306	13863	260000	146843	76722	260000	107207	92323	115696	138842	87254	76005	84044	49742	11255	225548	11340	11298	13507	13965	12703	12786	12612	12779	11758	14892
5085	13614	14006	13548	14328	52828	72343	61560	75150	14006	13426	13483	13638	260000	142487	76864	260000	95343	92545	116535	138195	86918	77245	85454	49539	10935	208485	11511	11293	13588	13797	12757	12779	13002	12722	11644	14657
5100	13589	13724	13782	14437	53586	73959	61487	77770	14226	13434	13325	13873	260000	142458	76892	260000	95720	93819	115875	138094	87339	75788	83174	49993	10993	216780	11687	11287	13614	13620	12837	13040	12874	12845	11641	14312
5115	13444	13751	13586	13898	54057	71840	60642	94397	14161	13378	13270	13870	260000	145200	76656	260000	100697	92902	120100	139418	87326	79486	85694	48370	11138	216117	11467	11112	13280	13686	12596	12867	12556	12961	11696	14749
5130	13632	13802	13773	13942	54029	73543	60547	83054	13607	13615	13398	13926	260000	142574	75431	260000	104983	93589	116840	137060	85966	78502	82984	49845	11093	195319	11413	11267	13417	13619	12597	12784	12780	12542	11584	14450
5145	13272	13962	13584	13667	53808	74994	59988	81276	14039	13587	13152	13737	260000	142816	76184	260000	104019	91941	119662	137702	86327	79093	82590	48158	10965	216221	11631	11359	13447	13599	12667	12703	12922	12846	11767	14041
5160	13719	13975	13140	13182	53569	72329	61652	75072	13658	13251	13554	13762	260000	141170	75627	260000	102057	90654	120918	136475	86897	78003	82182	48884	11184	203839	11659	11175	13331	13808	12875	12864	12872	13085	11495	14206
5175	13720	13619	13905	14306	53760	73154	60566	86832	13845	13292	13182	13849	260000	142677	77178	260000	100649	89854	115788	138176	86509	76761	80989	48833	11081	212154	11751	11514	13472	13884	12503	12963	12890	12758	11793	14814
5190	13822	13729	13556	13009	53788	73276	60648	91385	13666	13442	13470	13761	260000	141920	76966	260000	100108	89718	116773	137577	85576	75516	80576	48007	11106	218827	11721	11329	13857	13414	12572	12882	12786	12518	11645	14477
5205	13788	13679	13710	14007	53421	73256	60781	92770	13899	13273	13469	13932	260000	138727	75982	260000	97442	89285	120360	138752	86695	78493	82444	48174	11048	205992	11666	11315	13441	13619	12582	12757	12856	12936	11726	14434
5220	13807	13509	13487	14534	53999	74986	60236	99509	14054	13174	13608	14019	260000	145226	76978	260000	104052	91909	116727	140204	86227	75877	82295	48187	11064	222764	11812	11409	13283	13743	12603	13034	12785	12636	11443	15205
5235	13821	13420	13361	14465	53945	75576	60383	80493	14000	13483	13398	13644	260000	142193	77057	260000	103315	92110	116704	138493	87068	76664	82589	47807	11008	222292	11784	11605	13252	13615	12595	12811	12808	12674	11709	14738
5250	13764	13217	13898	12876	54302	74102	61222	87510	13867	13372	13327	13945	260000	141290	75532	260000	98409	91252	118550	135878	86028	78291	80895	48141	11029	202408	11959	11181	13135	13723	12291	12799	12648	12670	11244	14536
5265	13634	13574	13653	14289	54003	74976	61468	89912	13730	12983	13489	13719	260000	143079	76418	260000	100214	93571	115643	138441	86497	75154	83666	48031	11061	229608	11787	11208	13658	14135	12534	12945	12616	12749	11669	14438
5280	13651	13450	13339	14062	54778	72445	61735	83025	13817	13575	13087	14061	260000	144133	76628	260000	98926	91629	118810	136684	86824	75870	86083	47816	10985	218082	12153	11635	13288	13570	12450	12963	12771	12851	11753	14649
5295	13756	13582	13667	13289	54047	73324	61146	81285	13686	13428	13258	13967	260000	140445	75942	260000	102074	90387	119904	135078	86504	75463	83256	48030	10896	202332	12249	11278	13900	13554	12653	13248	12807	12484	11386	14224
5310	13701	13407	13508	13142	54390	72558	61436	84438	13904	13411	13249	13677	260000	140112	76845	260000	98155	90990	118123	138104	87392	76325	82486	48797	10989	220468	12492	11280	13531	13609	12386	12651	12893	12435	11397	14236
5325	13251	14287	13661	14568	53779	73264	61521	85834	13860	13289	13342	13629	260000	142627	75836	260000	100013	90865	117132	138295	87139	76537	82889	48656	10822	212092	11900	11254	13214	13590	12585	13231	12621	12806	11688	14251
5340	13391	13592	13630	14683	53882	74231	61222	78319	13899	13212	13085	13993	260000	141197	77399	260000	101069	90810	119475	138102	86260	79734	85629	48372	10980	212694	12353	11407	13582	13625	12807	12965	12610	12940	11575	14259
5355	13712	13774	13293	13691	53850	74681	61736	77802	13732	13411	13337	13753	260000	141724	75653	260000	99460	91717	114406	135737	86801	75504	83777	47862	10950	229318	12482	11391	13111	13927	12694	12961	12604	12673	11464	14493
5370	13453	13380	13908	13306	54049	74041	61309	91043	13657	13378	13339	13711	260000	141004	76254	260000	101626	90462	117867	140968	86932	77449	82996	48432	10927	224919	12412	11403	13305	13507	12962	12950	12552	12587	11528	14854
5385	13426	13710	13589	14573	54228	75290	61361	88944	13991	13402	13413	13798	260000	141075	75183	260000	99630	89466	112346	138080	86275	78139	81412	48855	10968	206707	12280	11062	13427	13553	12458	12848	12594	12878	11392	14888
5400	13511	13539	13529	13262	55451	74245	62058	98920	14006	13220	13124	13735	260000	142860	75223	260000	96567	89791	116241	139547	86098	75941	83616	48040	11074	230291	12673	11587	13460	13682	12512	12681	12757	12857	11554	14613
5415	13738	13871	13526	13167	55253	74660	62382	90640	13882	13111	13070	13812	260000	142238	76905	260000	97868	90469	115858	136143	86322	77344	81453	47866	10831	222887	12637	11376	13369	13964	12457	13080	13034	12401	11778	14565
5430	13592	13875	13537	14224	54445	73296	61649	89100	14012	13484	13251	13785	260000	143643	76267	260000	100452	90669	117220	135009	85860	77599	81502	47840	11099	237391	12930	11298	13603	14152	12224	12807	12780	12378	11745	14744
5445	13783	13685	13571	13850	54812	74902	61171	72212	13515	13259	13496	13775	260000	142166	75413	260000	96646	91200	115902	136609	86206	75116	82692	48390	10858	223288	12519	11255	12942	13804	12673	12724	12548	12697	11610	14943
5460	13877	13283	13760	13289	54932	75209	61727	92430	14191	13362	13571	13779	260000	140437	75282	260000	100148	90904	114359	135662	85687	74837	80767	48231	10888	213864	12813	11252	13069	13563	12407	12601	12830	12713	11631	14210
5475	13907	13737	13458	13049	54858	74479	61873	80525	13492	13015	13582	13895	260000	143420	76741	260000	98539	92562	115895	139708	85575	76327	82316	49134	10958	237273	12924	11356	13026	13708	12693	12959	12560	12727	11641	14388
5490	13545	14183	13566	12971	55749	76875	62287	75679	13907	13382	13310	13826	260000	144598	76489	260000	94669	90652	115092	137116	85657	77254	81111	48495	11028	222353	13127	11271	13492	13659	12468	12806	12842	12752	11468	14966
5505	13703	13388	13423	12796	54992	76845	62362	77492	13798	13154	13299	13956	260000	144798	75708	260000	96279	91398	115475	137017	86612	77970	83542	48337	10845	229395	12937	11453	13287	13564	12624	12404	12813	12663	11529	14920
5520	13663	13745	13309	13240	54554	76969	61951	78017	13765	13331	13476	13772	260000	144100	75097	260000	97620	89953	116204	139444	85567	75756	81978	47974	10939	220198	12750	11506	13348	13956	12432	12862	12952	12795	11753	14817
5535	13824	13485	13570	13959	55428	74990	62347	89083	13507	13172	13245	13751	260000	142846	75641	260000	98271	89271	115330	136223	85914	78014	84934	48493	10778	216714	13493	11199	13696	13826	12459	13158	12806	12814	11348	14342
5550	13562	13896	13604	13010	54387	75404	62431	90673	13846	13263	13122	13643	260000	138901	75276	260000	93006	89234	119417	135286	86262	74647	81177	49229	10913	232579	13377	11190	13255	13607	12455	12752	12633	12699	11415	14343
5565	13512	13548	13182	13318	54186	76450	62750	84291	13809	13550	13185	13631	260000	141955	75010	260000	94336	90606	113377	137689	85641	75890	81618	48972	11120	216828	13985	11398	13307	13809	12725	12724	12793	12656	11533	15506
5580	13679	13416	13658	13046	54136	73538	62306	82344	13906	13453	13188	13805	260000	143480	75868	260000	91919	91407	118813	139177	85767	79761	81665	48156	10785	241008	13890	11268	13658	13600	12726	12991	12984	12659	11643	14272
5595	13689	13586	13677	13048	54268	76187	63594	85696	13784	13164	13212	13667	260000	144806	75760	260000	93160	92251	115281	139865	86440	79675	81437	48361	10781	219961	13981	11291	13317	13747	12405	12943	12840	12707	11615	14419
5610	13599	13529	13247	13041	55203	75091	62957	94843	14014	13134	13167	13708	260000	143835	75903	260000	92395	91244	115268	137398	86327	79560	81618	48284	10922	223768	14187	11432	13243	13637	12402	12708	12669	12873	11285	15050
5625	13801	13109	13502	14284	54871	75135	62498	76552	13706	13253	13408	13852	260000	145137	76469	260000	88641	91130	116288	137022	86640	76079	80914	48108	10770	233411	14298	11469	13479	13823	12407	13022	12898	12865	11618	14997
5640	13525	13607	13344	13983	54860	76582	63147	89793	13580	13153	13058	13776	260000	139425	75441	260000	89970	89206	114733	137244	86024	75685	83683	47592	10819	209630	14324	11491	13291	13723	12611	12681	12615	12565	11564	14719
5655	13423	14063	13158	12695	54666	76830	62029	94349	14035	13083	13033	13614	260000	143198	76521	260000	90663	91282	115167	138129	86321	76037	80874	48420	11010	225233	14609	11297	13501	13974	12714	12677	12727	12696	11537	14682
5670	13737	13897	13232	13024	55710	74749	62009	88925	13682	13201	13233	13765	260000	142323	75683	260000	100580	91405	117421	138031	86830	79993	81011	48271	10839	233525	15102	11486	13375	13846	12593	12655	12749	12736	11595	14194
5685	13487	13654	13133	14041	55046	75284	62100	95139	14052	13292	13239	13801	260000	141201	75423	260000	95797	90389	116013	137499	85272	75583	81562	47771	10870	215149	14964	11395	13427	13805	12187	12773	12719	12358	11525	14473
5700	13427	13343	13677	13349	56196	76054	62254	83457	13861	13249	13189	14038	260000	142416	76119	260000	98292	90050	114579	136566	86565	77503	81655	49226	10641	219781	14814	11570	13373	13689	12581	12946	12545	12496	11520	15137
5715	13490	13710	13880	14272	56453	75606	62263	72045	13766	13427	13064	13783	260000	141302	74839	260000	96859	90578	111864	135328	85844	75435	80474	47967	11012	227059	14893	11468	13196	13540	12271	12672	12723	12542	11328	14481
5730	13639	13781	13351	12856	55201	74622	61827	71711	13277	13499	13210	13519	260000	135417	75112	260000	97383	89418	113409	134057	85944	75407	80731	48290	10887	220861	14798	11478	13349	13732	12437	12862	12681	12695	11661	14090
5745	13541	13373	13515	13462	56988	76092	62372	88691	13576	13315	13001	14156	260000	140637	75170	260000	89587	88700	112124	135503	85444	75160	80802	48055	10909	222192	15400	11523	13441	13635	12595	12900	12906	12450	11548	14640
5760	13821	12895	13544	13862	56027	75649	62452	88617	13677	13334	13215	13956	260000	140081	74657	260000	93214	89471	113195	134948	85140	78675	80997	47833	10871	215714	15219	11560	13633	13698	12424	12882	12752	12871	11501	14730
5775	13588	13351	13509	12827	54985	76541	62897	70914	13773	13481	13218	13760	260000	138550	75299	260000	101740	91566	110709	134374	85341	74451	80906	47748	11002	213140	15499	11442	13242	13932	12464	12930	12817	12717	11475	14920
5790	13842	13458	13285	13129	56317	75268	62304	84838	13824	13014	13323	13780	260000	140094	75338	260000	104212	91683	113824	136549	86104	76920	82245	47244	10693	223439	15960	11639	13316	14034	12161	12703	12425	12482	11613	14215
5805	13827	13348	13585	12520	55923	76075	62367	86567	13804	13257	13356	13856	260000	142325	75538	260000	101041	90663	114793	136048	85534	76677	79984	47764	11005	222568	15742	11873	13203	13679	12710	12860	12707	12747	11638	15175
5820	13653	13284	13694	12864	56846	78431	62937	88467	13751	13044	13037	13678	260000	135957	73777	260000	99356	90003	111956	133859	85423	75214	83630	47250	10815	206454	15888	11682	13144	13662	12561	12742	12574	12490	11564	14129
5835	13724	13635	13582	14520	56661	75852	63473	85945	13490	13097	13506	13749	260000	141070	76516	260000	102427	90421	111861	135923	86021	77246	83799	47623	10667	222035	16067	11778	13394	13854	12555	12769	12543	12395	11302	14533
5850	13703	13400	13449	12894	55473	78253	63025	84040	13832	13315	13143	13798	260000	139313	76016	260000	100105	90441	115780	138406	84982	75401	80965	47708	10943	218079	16309	11885	13255	13809	12441	12947	12618	12649	11481	14643
5865	13611	13579	13113	13465	57300	79133	63357	88997	13976	13032	13238	13689	260000	139176	75998	260000	101447	89701	115151	136173	85506	76978	79755	47371	11174	222117	16645	12130	13674	13692	12648	12698	12673	12642	11802	14252
5880	13719	13321	13168	13699	56873	77632	62319	88418	14003	13506	13440	13639	260000	138040	74701	260000	100112	90766	116638	132835	85545	76382	81943	47920	10967	218638	16416	12050	13483	13919	12700	12702	13037	12853	11618	14933
5895	13938	13290	13681	13013	56129	78446	62121	80877	13759	13384	13381	13895	260000	138891	74386	260000	100204	90292	114319	133030	85232	76372	81540	47561	10803	207198	16875	11931	13606	13675	12428	12823	12659	12737	11263	14382
5910	13727	13364	13315	13330	57221	77689	63700	72004	13790	13385	13232	13737	260000	140296	74776	260000	102032	90917	115913	134280	86010	75289	81107	47039	10948	235011	16557	12213	13654	13995	12657	12923	12827	13314	11289	14338
5925	13864	13719	13496	12769	58958	76890	63045	82513	14067	13282	13549	13474	260000	137764	74660	260000	100172	89209	112618	131440	85885	79166	82775	47420	11111	215565	17397	12235	13697	13663	12222	12804	12925	12550	11378	14340
5940	13754	13641	13268	13176	56960	78070	63410	90130	13828	13129	13281	13830	260000	137690	75754	260000	99012	89953	114366	132530	85432	79460	82005	47642	11196	213456	17806	12075	13082	13878	12600	12958	12692	12533	11510	14439
5955	13496	13194	13381	12869	58531	79776	64144	88119	13500	13156	13334	13909	260000	141580	75816	260000	100158	91904	113413	135720	86934	77326	81794	47780	11097	235601	17562	12076	13514	14188	12347	12834	12648	12752	11711	14223
5970	13726	13276	13146	12970	59298	80644	64082	82756	13751	13139	13320	13796	260000	140455	75053	260000	101065	90095	112359	138896	86257	79578	80674	47301	11292	241157	17689	12256	13118	13889	12431	12771	12647	12630	11607	14469
5985	13675	13834	13483	13844	57396	79128	63609	84664	13812	13075	13334	13760	260000	141728	76101	260000	98137	90128	113043	135428	85576	77234	80473	47168	11242	235634	18384	12195	13166	14110	12745	12955	12663	12424	11356	14986
6000

## Sheet: Table 1
Time	28AO	28AO	28AO	28AO	28AO	28AO	28AO	28AO	28AO	28AO	28AO	28AO	28AO	28AO	28AO	28AO	28AO/TZ	28AO/TZ	28AO/TZ	28AO/TZ	28AO/TZ	28AO/TZ	28AO/TZ	28AO/TZ	28AO/TZ	28AO/TZ	28AO/TZ	28AO/TZ	28AO/TZ	28AO/TZ	28AO/TZ	28AO/TZ	36BS	36BS	36BS	36BS	36BS	36BS	36BS	36BS	36BS	36BS	36BS	36BS	36BS	36BS	36BS	36BS
0	17496	18595	18443	18454	18010	17767	19017	18154	17467	17857	17805	18153	17667	17971	18393	18206	18182	18489	18096	18369	18521	18598	18135	19373	17532	17755	18549	18179	18338	17910	19835	17976	16760	17537	17331	17880	17481	17859	18147	17744	16920	17855	17030	18401	16517	17191	17033	17397
15	17015	17311	17546	17492	17167	16810	18064	17305	16782	17600	17445	17448	17165	16910	18389	17610	17045	17269	17493	17730	17221	17094	17254	18765	16794	16362	17138	17281	17425	16878	17748	16829	16663	16924	16901	17032	16361	17012	16984	17320	16178	17006	16632	17302	16521	16686	17067	16138
30	17153	17218	17238	17215	16695	16804	17777	17132	16591	17293	17206	16704	16870	16435	17175	17295	16654	16996	16595	17380	16869	16710	17210	17593	16747	16646	17079	17022	17087	16738	18205	16462	16764	17041	16716	16542	16709	16591	16682	17141	16128	17392	16558	16803	16796	16661	16656	16437
45	16621	16808	17232	17131	16754	17013	17878	16624	16436	16821	16786	17022	16358	16710	17404	17214	17072	17013	16283	16983	17178	17111	17217	18596	16541	16549	17426	16626	16883	17096	17931	16960	16311	16873	16846	16449	16451	16642	17154	16974	16638	17619	16634	17198	16448	16461	16527	16884
60	16535	16753	16792	16772	16712	16593	17580	16398	16258	16601	16378	17128	16523	16201	17640	16857	16695	17133	16687	17214	17110	17230	17383	17190	16791	16963	17826	16739	16599	16552	17128	16524	16453	16659	16958	17337	16254	16522	16986	16596	16316	17644	16601	17662	16238	16483	16529	16621
75	16470	16650	16681	16699	16732	16453	17378	16587	16361	16637	16773	16788	16023	16156	17565	16805	16567	16948	16500	17464	17144	16810	17188	16736	16677	16353	17496	16645	16630	16175	18479	16424	16180	16538	16431	17211	16178	16168	16716	16943	16122	16804	16524	17124	16596	16595	16677	16587
90	16758	16810	17000	16534	16525	16619	17214	16396	16557	16440	16264	16657	16073	16581	17352	16774	16475	16907	16555	17189	17155	17377	17278	17178	16363	16170	17050	16623	17047	16258	18202	16535	16352	16794	16664	17228	16745	16462	16598	16704	16511	17517	16658	17540	16293	16313	16612	16341
105	16372	16394	16911	16704	16428	16961	16999	16318	16356	16459	16460	16389	16542	15914	16748	16681	16460	16750	16145	16796	16933	16865	16581	17177	16546	16232	17571	16537	16859	16356	17605	16342	16156	16914	16769	17257	16537	16715	16910	17135	16442	17228	16757	17326	16433	16417	16459	16879
120	16188	16481	16575	16845	16458	16601	17134	16329	16138	16287	16546	16508	16285	16182	16972	17316	16665	16849	16181	17079	16735	17058	17073	17888	16420	15885	16422	16246	16517	15796	18077	16600	16273	16668	16383	17275	16242	16577	16841	16303	16022	16845	16673	17396	16254	16739	16295	16505
135	16189	16623	16722	16846	16609	16320	17135	16293	15929	16610	16254	16316	15695	15716	16958	16537	16684	17017	16878	16690	16877	17029	16675	17295	16201	16263	17073	16268	16528	16211	17730	16223	16462	16509	16595	17012	16341	16196	16535	16724	16146	17601	16671	17313	16143	16408	16128	16034
150	16472	16598	16333	16771	16704	16383	16913	16396	16025	16380	16358	16352	16302	15950	16264	16823	16288	16919	16461	16714	16770	17289	16953	17839	16566	16151	17659	16505	16960	16340	17505	16344	16202	16993	16824	16712	16370	16696	16653	16598	16357	17461	16684	17674	16630	16579	16207	16464
165	16118	16583	16565	16734	16307	16587	17096	16186	15706	16575	16248	16261	15878	15973	16991	16418	16440	16862	16765	17117	16589	16629	17114	17741	16076	16225	17932	16476	16615	16345	17561	16559	16226	16701	16865	16990	16573	16296	16484	16629	16169	16701	16917	17418	16467	16376	15867	16479
180	16382	16268	16554	16663	16409	16292	17676	16866	15893	15747	16009	16099	15799	15944	16580	16546	16545	16588	16458	16443	16935	17195	16994	17269	16259	15819	18031	16810	16265	16082	18732	16428	16174	17163	16798	16776	16211	16603	16513	17117	16061	17460	16834	17598	16693	16503	16415	16787
195	16269	16337	16224	16795	16337	16336	16454	16592	15653	16449	16248	15985	15774	16267	16859	16388	16136	16792	16665	17269	16693	16536	16587	17771	16335	16037	17544	16483	16572	16091	17721	16364	16560	16893	16562	16857	16383	16744	16666	16605	16023	17568	16717	17119	16450	16500	16616	16694
210	16129	16462	16332	16189	16686	16060	17053	16160	15901	16247	16264	16249	16116	16121	16576	16464	16236	16867	16431	16727	16655	16884	16819	17510	16276	16072	17235	16492	16478	16266	17781	16234	15995	16730	16338	16168	16267	16772	16738	16883	16168	17485	16672	17257	16062	16143	16289	16449
225	15926	16242	16733	16325	16756	16560	17204	15872	15820	16578	16023	16234	15795	15758	16968	16708	16172	16995	16479	16737	16744	17174	16794	16804	16089	16394	17656	16653	16221	16050	18140	16364	16163	16850	16182	16688	16453	16671	16502	16829	16291	17045	16344	17739	16149	16109	16316	16180
240	16011	16351	16708	16367	16485	16053	16343	16052	15878	16208	16267	16202	15375	15815	16750	16275	16449	16723	16312	16727	16648	17146	16411	17006	16184	16217	17165	16544	16220	15948	17977	16340	15904	16436	16620	16646	16425	16756	16979	17043	15864	17644	16583	17481	16123	16403	16251	16475
255	16235	16137	16455	16094	16319	16336	16689	16170	15519	16456	15946	16586	15718	15839	16398	16634	16370	16906	16269	16476	16213	16781	16568	17074	16409	15798	17401	16297	16446	15953	17923	16204	16160	16689	16643	16612	16462	16215	16574	16814	16320	17255	16654	17672	16328	16232	16417	16444
270	16245	16684	16568	16298	15881	16404	17250	16019	15661	15814	16289	16366	15185	15640	17061	16378	16454	16624	16398	16864	16273	16762	16462	16965	16359	15482	17767	16461	16608	16111	17885	16238	16276	16706	16661	16825	16626	16626	16526	17140	16287	17117	16533	17110	16911	16386	16431	16489
285	16303	16118	16362	16481	16017	16264	17003	16625	15476	16343	16002	16230	15869	15892	16945	16300	15862	16843	16484	16582	16243	16773	16562	18394	15856	15724	16854	16259	16422	16100	18111	16145	16310	16809	16876	16577	16470	16548	16789	16713	16336	17091	16802	17287	16325	16254	16281	16310
300	16192	16145	16360	16540	16191	15717	16739	15970	15555	15905	16025	16070	15347	16269	15822	16717	16505	16477	16598	16797	16429	16860	17001	17114	16036	16050	17838	16424	16533	15996	17899	16230	15947	16145	16445	16617	16485	16534	16634	16686	16139	17170	16616	17243	16359	16022	16196	16242
315	16304	16264	16298	16239	15971	16152	16619	16676	15611	16311	15773	16512	15441	15852	16618	16500	16207	16725	16181	16765	16675	16946	16744	17275	16170	15741	16216	16222	16476	15976	17739	16110	16333	16412	16326	16702	16283	16175	16733	16936	16276	17674	16593	17203	16317	16164	16503	16378
330	16087	16004	16160	16500	16230	16008	16729	15783	15760	15792	16155	15822	15807	15841	16667	16184	16486	16719	15874	16904	16418	16780	16529	17259	15880	16119	17530	16629	16331	15968	17952	16075	16252	16377	16654	16610	16335	16687	16404	16768	16099	17433	16506	17222	16028	16439	16198	16377
345	15909	15913	16309	16463	16143	15929	16495	16121	15402	15727	15943	16292	15521	15513	16603	16315	16262	16781	16238	16526	16718	16710	16725	17425	16311	15944	16983	16059	16281	15880	17304	15848	16149	16220	16477	16729	16401	16648	16477	16628	15999	17245	16573	17223	16321	16600	16317	16304
360	15817	16036	16470	16270	16122	16223	16700	15856	15456	16037	16113	16204	15481	15593	16328	16404	16345	16662	16714	16361	16519	16802	16577	17068	16155	16038	17010	16003	16303	15721	17764	16276	16243	16494	16384	16805	16068	16695	16744	16667	16029	17352	16713	16797	16425	16297	16160	16079
375	15771	16019	16363	16404	16223	16229	16790	16201	15676	16081	16062	16401	15394	15684	16843	16387	15857	16607	16135	16510	16694	16626	16430	18366	15667	15908	16209	16158	16291	15882	18213	15955	16183	16377	16767	16517	16196	16537	16548	16525	16362	16916	16686	16967	16387	16359	16048	16288
390	15907	16154	16551	16126	16459	16142	17241	16030	15606	15951	16086	16161	15499	15673	16807	16409	16149	16995	16450	16998	16599	16439	16699	17288	16085	15621	16715	16291	16116	16023	18038	16316	16087	16356	16655	16604	16362	16341	16434	16634	16188	16580	16472	17175	16413	16494	16122	16825
405	16135	16132	16162	16123	15860	16135	16790	16030	15313	16014	15899	15974	15006	15325	16324	16539	16052	16820	16421	16724	16304	16659	16389	16682	16025	16211	17122	16218	16285	15799	17749	16030	16349	16303	16655	16274	16292	16432	16731	16466	16318	16751	16691	17190	16427	16596	16301	16297
420	15684	16162	16187	16189	16004	16221	16362	16306	15443	16096	15718	15734	15115	15563	16171	16499	16233	16247	15754	16975	16283	16555	16555	16823	15988	15945	17430	16479	16384	16114	17854	16071	16155	16653	16672	16320	16848	16631	16392	16717	16254	17154	16694	17277	16514	16440	16152	16781
435	15699	16279	16170	16182	15851	16045	16725	15899	15198	16053	16023	15942	14869	15390	16472	16266	16319	16629	16068	16629	16517	16728	16927	16674	16341	15487	16971	16299	16184	15653	17051	16028	15817	16135	16465	16433	16307	16237	16527	17145	16452	16874	16369	16968	16322	16339	16087	16330
450	15903	16074	16490	16126	15694	15947	16934	15961	15172	15670	15888	16087	15196	15774	16451	16126	16236	16523	16117	16471	16606	16864	16559	17007	15874	15616	16135	16149	16166	15759	17295	15933	15988	16428	16279	16637	16404	16240	16511	16367	16331	16903	16536	17461	16098	16167	16053	15929
465	15766	15828	16226	16358	16235	16037	16630	15962	15605	16462	15844	15912	15201	15596	16041	16187	16013	16698	16190	16635	16135	16690	16772	17587	15833	15556	16719	16265	16307	16186	17470	16027	16193	16288	16487	16433	16419	16344	16273	16697	16037	17332	16490	17295	16329	16413	16435	16412
480	16061	15877	15956	16221	15946	15403	16603	16248	15463	15854	15750	16195	15418	15346	16213	16057	16142	16724	16219	16736	16141	16495	16544	16766	16136	16081	16645	16262	16584	15987	17577	16016	16140	16470	16631	15986	16253	15981	16223	16668	16024	17397	16168	17010	16322	16462	16286	16256
495	15735	16074	15964	16285	16330	16153	16698	16099	15212	15389	16176	16151	15455	15386	16491	16092	16247	16791	16079	16511	16003	16612	16329	16922	16088	15619	16946	15865	16452	15717	18026	15848	16252	16689	16421	16147	16005	16525	16525	16707	15977	16829	16306	16939	16114	16208	16581	16724
510	15903	15922	15996	15844	15907	15863	16401	15933	15378	16149	15729	15876	15183	15672	16794	16145	16205	16946	15842	16468	16676	16449	16438	17465	16270	15829	17121	15906	16117	15863	17591	15940	15857	16496	16738	16417	16177	16339	16565	16703	16342	17031	16718	16878	16048	16107	16347	16163
525	15817	15838	16330	16221	16401	16071	17198	16311	15895	16085	15875	15692	15453	15900	16477	16323	15717	16814	16092	17088	16435	16882	16514	17510	16148	16107	17597	16386	16274	15643	16864	15894	16027	16589	16657	16461	16227	16744	16054	16745	16352	17274	16814	17220	16428	16340	16298	16572
540	15851	16368	16123	16151	16244	15526	16456	16003	15483	15812	16103	16144	15390	15456	16356	16209	16123	16747	16144	16846	16596	16878	16148	16816	16312	16202	17164	16306	16041	15977	17456	16053	15970	16429	16419	16660	16635	16443	16765	16441	15997	16807	16436	17056	16324	16330	15795	16154
555	15613	16006	16085	16423	16121	16107	16237	16307	15427	15657	15910	15630	15280	15624	16709	16231	15845	16748	16040	16413	16582	16767	16356	17078	15870	15864	16569	16493	16137	15715	17695	15634	16145	16428	16625	16628	16285	16366	16137	16400	16250	17262	16354	16720	16291	16359	16269	16300
570	15442	16243	16132	16223	15817	15611	16459	15491	15330	15551	15866	15811	15036	15459	16463	16397	16267	16664	16272	16919	16522	16756	16888	16865	16397	15619	16815	16291	16402	15797	17551	15936	16143	16286	16669	16318	16473	16905	16444	16593	16199	17264	16322	17304	16268	16200	16543	16358
585	16318	16318	16312	15998	16214	15759	16589	16063	15399	15846	16098	16161	15331	15492	16388	15997	15960	16483	15969	16663	16190	16677	16661	17204	15766	15961	17169	16244	16238	15859	17891	15882	16065	16512	16357	16430	15959	16421	16301	16260	15925	17221	16531	17072	16451	16279	16231	16379
600	15788	16244	16122	16316	16102	15966	16493	16001	15492	15836	15619	15892	15078	15488	16079	16164	15924	16588	16036	17026	16358	16516	16357	16847	16370	16111	17013	16258	16170	16044	17756	15997	15811	16511	16354	16657	15921	16264	16480	16505	16190	16911	16450	17327	16351	16349	16190	16247
615	15672	16182	15888	16198	15949	16145	16745	15645	15652	15884	15776	15973	15579	15377	16485	16384	16267	16730	16068	16579	16423	16637	16319	17785	16172	15670	16349	15922	16210	15816	17653	16016	16140	16415	16284	16388	15976	16382	16672	16682	16076	17532	16563	17048	16444	16641	15930	16212
630	15953	15959	16083	16364	16455	15881	16462	15719	15232	15590	15875	16051	15435	15608	16086	16333	16365	16766	16074	16603	16466	16307	16529	17053	16216	15961	16772	16495	16388	15554	17601	15874	16252	16649	16448	16206	16157	16651	16700	16466	16070	17089	16371	16874	16147	16191	16534	16291
645	15549	15774	16180	16254	16101	15709	16417	15758	15462	15552	16106	16072	15525	15321	16420	16271	16155	16388	16279	16748	16501	16430	16371	16847	15797	15925	17085	16364	16511	15594	17661	15873	16203	16128	16482	16580	16223	16366	16552	16498	16576	17484	16510	16828	16357	16258	16201	16388
660	15861	16014	16107	16025	16202	15707	16116	15808	15727	15697	15961	16151	15198	15657	16177	15938	16088	16934	16201	16674	16515	16858	16690	17000	15964	15664	17108	16186	16212	16041	17608	15474	16157	16559	16617	16656	16282	16448	16687	16797	16316	17650	16317	17163	16376	16423	16259	16552
675	15604	15971	16328	16060	16018	15953	16742	15940	15367	16022	15813	15722	15536	15381	16442	16243	16088	16395	15945	16668	16154	16927	16406	17130	16015	16236	17455	16172	16348	15774	17581	15733	15975	16097	16737	16066	16303	16219	16477	16692	16250	17032	16489	17038	16382	16238	16019	16096
690	15853	15908	16160	16413	16099	15844	16606	16407	15400	16287	15578	16111	15177	15780	16457	16159	16171	16720	15866	16173	16729	16407	16710	17561	16108	16145	17189	16457	16599	15812	18219	16074	16017	16482	16648	16589	15813	16588	16191	16557	16258	17029	16633	17091	16439	16302	16169	16311
705	15975	16064	15512	15859	16374	15999	16294	15945	15481	15853	15656	15924	15392	14988	16328	16222	15963	16368	16270	16761	16307	16420	16283	16985	15945	16166	17315	16112	16240	15522	17693	16254	16273	16504	16366	16525	16420	16444	16389	16488	16298	17621	16331	17029	16189	16285	15997	16626
720	15674	15632	16231	16276	16225	15911	16534	16082	15623	15788	15967	15948	15353	15394	16861	16170	16135	16471	15646	16420	16279	16435	16158	16876	16252	15834	16496	16032	16423	15835	17889	15588	16066	16374	16625	16551	16510	16311	16402	16533	16418	17418	16436	17038	16254	16425	16108	15991
735	15793	15909	16513	16280	16297	15865	16604	16136	15580	15824	15837	16212	15168	15625	16723	15934	15941	16638	16120	16462	16308	16491	16544	18193	16423	16071	17393	16334	16368	16053	17473	16093	16018	16123	16811	16385	16374	16092	16180	16416	16301	16391	16689	17154	16369	16237	16175	16616
750	15745	16524	16154	16378	16025	16072	16247	16177	15569	15825	15712	16177	15472	15527	16163	16036	16014	16507	15990	16507	16396	17017	16623	16904	16072	16341	16403	16215	16086	15400	17290	16130	15703	16244	16309	16306	16380	16390	16678	16651	16286	17653	16805	17000	16028	16580	16036	16330
765	16066	15932	16221	16423	15888	16174	16403	15993	15267	16101	15877	15942	15119	15500	16232	16080	15670	16395	16218	16328	16253	16880	16447	16736	15964	15903	17823	15982	16418	15963	17676	15843	16320	16236	16619	16538	15984	16303	16377	16519	16435	16538	16541	16972	16585	16544	16461	16198
780	15716	15827	16216	16047	16194	16074	16468	15870	15388	15616	15827	16055	15091	15527	16116	16105	15951	16140	16054	16171	16423	16583	16645	17144	16046	16164	17199	16165	16222	15971	18165	16121	16055	16034	16694	16386	15932	16624	16610	16655	16128	17507	16779	17024	16768	16057	16564	16463
795	16193	15845	16002	16014	16278	16269	16351	15899	15424	16014	15796	15798	15341	15341	16020	16560	16097	16537	16026	16702	16470	16478	16575	17837	16116	15798	17074	15810	16548	16132	16853	15953	16027	16175	16249	16619	16229	16512	16652	16914	16090	17430	16769	17015	16249	16342	16019	16529
810	15828	16040	16283	16388	16111	15706	16379	16203	15550	15969	16092	16065	15237	15716	16228	15889	15992	16966	15862	16292	16441	16595	16719	17769	16288	16004	16581	16071	16503	15948	17714	15965	15801	16363	16731	16336	16607	16111	16665	16587	16142	17467	16309	17363	16475	16593	16138	16112
825	16090	15848	16348	16280	16262	16023	16183	15901	15396	15650	16149	16051	15197	15581	16816	16280	16084	16676	16347	16758	16241	16540	16246	17206	16092	16003	17272	15999	15999	15745	17521	15954	15911	16492	16586	16709	15918	16593	16313	16089	16123	17431	16756	17020	16273	16279	16343	16242
840	15696	16009	16104	16528	15693	16149	16700	16169	15373	16142	15839	16231	15221	15493	16262	16396	16056	16595	16227	16530	16397	16215	16366	17453	15993	15946	16944	16348	16297	15787	17324	15944	15844	16395	16474	16633	16150	16143	16875	16797	16408	17053	16635	17173	16445	16494	16356	16436
855	15894	16065	15714	16096	16285	16168	16237	16186	15354	16180	15810	15785	15574	15522	16548	16154	16220	16645	16353	16640	16493	16619	16757	16951	16135	15732	17053	16310	16254	15791	17350	15907	16052	16275	16076	16462	16558	16444	16556	16553	16475	17323	16695	17090	16615	16264	16426	16425
870	15991	16170	15794	16021	16058	16038	16715	16179	15203	15711	15869	15940	15084	15668	15592	16227	15978	16722	16156	16445	16344	16359	16533	17630	16115	16431	17471	16300	16352	15804	17608	15775	15935	16303	16462	16288	16624	16500	16317	16622	16295	17325	16471	17141	16551	16537	16065	16684
885	15907	16163	15919	16228	16447	15845	16188	15982	15113	15889	16005	15972	15459	15238	16628	16107	16483	16758	16157	16807	16412	15993	16539	16811	16078	16112	17349	16211	16405	15702	17833	15955	15932	16168	16721	16333	16525	16232	16561	16864	16245	17072	16798	17002	16335	16577	16724	16220
900	15966	15845	16350	16264	16064	16060	16528	16157	15147	15509	15962	15800	15519	15408	16134	16085	16060	16287	15971	16858	16231	16204	16422	16783	15993	15950	17242	16496	16377	15897	17599	16079	16049	16712	16668	16449	16327	16574	16563	16419	16371	17295	16481	16985	16444	16237	16525	16576
915	15510	15972	15988	15789	15903	15674	16422	16356	15547	15964	15586	15945	15421	15324	15839	16050	16247	16461	16146	16433	16230	16472	16376	17762	16200	15734	16537	16300	16550	15806	17490	15966	16230	16360	16253	16125	16360	16397	16619	16308	16468	17082	16394	16853	16478	16364	16246	16377
930	16050	16204	16229	16637	16008	16280	16539	15883	15162	16244	15913	15598	15349	15688	16499	15925	16159	16148	15935	16762	16158	17076	16340	17065	16134	15982	16809	16276	16210	16062	17863	15960	16503	16641	16564	16609	16210	16662	16820	16543	16259	17480	16401	17021	16056	16383	15879	16371
945	15749	15984	16560	16118	16088	15775	16523	15840	15215	15948	15913	15774	15063	15388	16116	16133	16016	16306	15723	16136	16255	16633	16502	16734	16371	16124	16626	16622	16248	15717	17795	16028	16237	16509	16317	16623	15799	16276	16541	16645	16398	17554	16566	16985	16350	16371	16389	16563
960	15745	16058	15868	16482	16337	15789	16535	15993	15644	16019	15742	15849	15439	15673	16141	16164	15929	16548	16131	16410	16307	16127	16472	17289	16432	16362	17154	16446	16431	15868	18032	15996	16028	16110	16543	16589	16029	16322	16425	16689	16017	16692	16806	17240	16465	16399	16147	16652
975	15795	15961	16189	16288	16660	15983	17004	15808	15469	16158	15908	16217	15336	15658	15678	15871	16042	16319	15755	16699	16217	16980	16604	17777	16299	15932	17446	16653	16379	15720	17894	16084	16032	16187	16618	16396	15931	16762	16737	16695	16138	17455	16663	17042	16348	16614	16348	16169
990	16071	15867	16128	16010	15956	15763	16463	15903	15275	15743	15627	15823	15242	15286	16057	16031	15827	16356	16259	16285	16427	16296	16455	17679	16156	15921	17364	16179	16087	15671	17619	15837	15855	16297	16483	16560	16354	16743	16382	16369	15915	17577	16822	17132	16499	16704	16485	16694
1005	16071	15990	15763	16001	16214	15524	16660	16146	15235	15773	15849	15722	15062	15483	16219	16073	16215	16502	15975	16546	16009	16587	16690	16754	15968	15571	18017	16236	16220	15795	17214	16058	16299	16516	16615	16570	16422	16453	16262	16581	16084	16803	16469	17369	16269	16331	16497	16281
1020	15688	16208	16539	16153	16042	15769	16726	16190	15349	16205	15908	15646	15608	15408	16326	15917	16101	16693	15973	16284	16154	16505	16532	17085	16152	16009	16144	16354	16161	16203	17155	15994	15989	16422	16450	16425	16086	16338	16605	16625	16106	17186	16645	17052	16389	16451	16434	16335
1035	15632	15612	16155	16468	16020	16175	16435	15858	15399	15795	15612	15904	15125	15620	16117	16296	16195	16868	16155	16087	16553	16554	16537	17253	16458	15748	17210	16199	16113	16080	17040	16087	16186	16799	16481	16611	16353	16671	16757	16537	16300	17006	16550	16868	15853	16256	16019	16529
1050	15903	16056	15970	16053	15746	15440	17226	15905	15298	15946	15812	16327	15277	15612	15921	16150	16016	16300	15920	16546	16173	16693	16015	16874	16332	15763	17550	16135	16651	15845	18099	15815	16060	16228	16277	16651	16429	16507	16354	16328	16254	17143	16704	17262	16029	16385	16419	16474
1065	15760	16113	16099	16243	16027	15768	16633	16124	15201	15657	15688	15882	14887	15166	16176	15847	15650	16596	15919	16384	16188	16566	16418	16439	16345	15841	17457	16474	15969	15927	17791	16280	16401	16326	16731	16569	16197	16616	16319	16606	16227	17653	16519	17068	16428	16241	16331	16468
1080	15938	15770	16381	16030	16035	15968	16889	15983	15572	16086	15987	15952	15084	15518	16305	16032	15951	16417	16069	16208	16566	16559	16241	16865	16155	16062	17500	16331	16260	15921	17646	15931	15745	16209	16739	16683	16049	16056	16494	16666	16342	17570	16419	17368	16570	16295	16225	16415
1095	15836	15738	16138	16259	16390	16159	16612	15906	15126	16129	15875	15983	14962	15439	16049	16084	16209	16718	15694	16268	16339	16383	16640	16849	15964	15976	16626	16356	16314	16046	17963	16327	16042	16454	16750	16387	16137	16418	16505	16315	16137	17452	16508	17334	16584	16432	16505	16603
1110	15793	16142	16396	16213	16251	15510	16030	16056	15095	15584	15481	16135	15285	15647	15922	16132	16111	16623	16295	16403	16084	16378	16507	18589	16509	15992	16645	16274	16246	15955	16721	15902	15811	16392	16396	16296	16191	16465	16273	16832	16626	17436	16309	17078	16305	16394	16339	16373
1125	15600	15948	15974	15878	15889	15510	16424	15843	14996	15476	15691	15877	15135	15003	15855	15932	16028	16582	16122	16337	16488	16432	16515	16617	16216	15598	16888	16043	15897	15554	17539	16041	15907	16648	16290	16461	16290	16298	16408	16536	16173	16730	16573	17106	16309	16149	16126	16482
1140	15653	16059	15951	16156	16020	16006	16216	15619	15620	16080	15706	15903	14927	15399	16453	15992	16133	16618	16053	16639	16126	16333	16155	18167	16119	16066	17136	16305	16418	15347	17375	15868	16062	15729	16410	16695	16379	16690	16643	16995	16404	17121	16509	17035	16025	16317	16204	16324
1155	15663	16090	15906	16311	15870	15696	16654	15780	15091	16133	15791	15821	14730	15182	16274	15961	15941	16214	16362	16618	16412	16299	16218	17283	15928	15652	16648	16253	16171	15769	16899	16017	15861	16642	16402	16331	16111	16342	16230	16549	16270	17211	16434	17118	16126	16576	16190	16198
1170	15660	15849	16252	16207	15910	15760	17112	15713	15146	15847	15753	15925	15240	15284	15915	15584	15950	16430	16274	16947	16230	16388	16461	17292	16217	16160	16786	16223	16585	15627	17299	15923	15722	16151	16167	16482	16324	16433	16208	16477	16496	17308	16427	17392	16049	16394	15995	16499
1185	15865	16011	16471	15916	16094	16019	16468	15974	15500	15529	15855	15906	15144	15442	15729	16311	16224	16697	16097	16206	16084	16633	16492	18173	16271	15903	16765	16248	16242	15870	18114	15909	16147	16591	16710	16607	16207	16230	16655	16397	16464	17465	16680	16770	16267	16708	16398	16493
1200	15763	15815	15875	15999	16132	16020	16554	15910	15253	15566	16133	15991	15240	15455	16137	16109	15730	16577	15796	16304	16309	16395	16173	17272	16168	15621	17363	16374	16139	15703	17381	15626	15856	16435	16694	16427	16282	16323	16339	16449	16273	17574	16430	16607	16423	16233	16287	16262
1215	15833	16097	16248	16246	16454	16070	16094	16132	15565	15585	15764	15869	15269	15337	16052	15740	16111	16840	16058	16364	16105	16465	16553	16970	16415	16057	17968	16225	15952	15991	17971	16085	15796	15947	16330	16414	16243	16645	16337	16802	16104	16786	16197	16921	16431	16285	16216	16443
1230	15602	15723	15827	16149	16135	15700	16502	15724	15189	15546	15653	15677	14884	15031	15600	16111	15964	16238	15790	16424	15902	16777	16287	17278	15798	16112	17627	16122	16434	15728	17461	16175	16099	16074	16299	16472	16109	16375	16536	16543	15843	17663	16588	17050	15970	16240	16501	16246
1245	15674	15934	16003	15860	15566	15919	16483	16083	15275	16105	15700	15873	15354	15151	16263	16200	15965	16499	15869	16388	15935	16332	16513	17113	16275	15991	16879	16555	16328	15745	17226	15846	15618	16034	16420	16144	15960	16366	15927	16397	16227	17577	16327	17029	15983	16068	16081	16388
1260	15755	15932	15851	16201	16039	15757	16290	15896	15359	15992	15861	15759	15021	15245	16312	16356	16113	16479	15877	16432	16073	16416	16465	16820	16073	15773	17151	16292	15857	15729	17568	16190	16014	16571	16272	16483	16255	16177	16179	16288	16226	17609	16529	16904	16277	16178	16347	16577
1275	15947	15863	15939	15650	16056	15806	16490	16064	15359	15779	16094	15917	15111	15368	16367	15756	16194	16517	15919	16338	15819	16490	16573	17163	16127	15917	17004	16043	16122	16020	16643	16190	15845	16172	16257	16686	16013	16337	16315	16288	16068	17171	16420	17156	16020	16451	16153	16173
1290	15237	16278	16083	16223	15537	15735	16695	16069	15396	15472	15902	15883	15098	15036	15886	16543	16100	16370	15865	16145	16207	16124	16227	16556	16390	15867	16545	16720	16316	15787	17458	16047	15764	15860	16482	16362	15810	15846	16570	16416	15967	17312	16464	16753	16031	16030	16055	16366
1305	15710	15889	16125	16106	15999	15694	16293	15810	14883	15567	15411	15777	15002	15278	16286	15984	16339	16262	15940	16524	16626	16083	16751	16957	15906	15892	16812	16341	16305	16052	17379	15843	16058	16410	16599	16016	16075	16255	16306	15907	16430	16758	16504	16813	15908	16270	15948	16526
1320	15805	15907	15536	16269	16167	15733	16207	16038	15426	15591	15618	15677	15089	15134	16062	15940	16211	16564	15943	16626	16159	16489	16507	16673	15891	15978	16192	15958	16097	15735	17510	15913	15760	16379	16535	16321	16047	16285	16601	16380	16088	17344	16684	17251	16021	16274	15947	16460
1335	15703	16113	16279	16226	16159	15748	16333	16083	15058	15427	15979	15432	14915	15270	16068	15872	16086	16165	16175	16584	16446	16465	16079	17379	16330	15819	16956	16341	16538	15969	17584	16027	15850	16458	16363	16594	16241	16464	16337	16503	16323	16968	16467	17083	16196	16150	16346	16406
1350	15510	15725	15958	16107	15836	15716	16359	15769	15356	15981	15868	15972	14942	15155	15577	15860	15614	16503	15975	16077	15988	16623	16499	17888	16104	15960	17472	16366	16154	16008	17485	15671	16256	16318	16644	16250	15730	16004	16448	16259	16380	17540	16424	16889	16310	15930	16182	16148
1365	15851	15847	15741	16118	16276	15895	16555	16082	15419	15475	16034	15909	14922	15053	15811	16009	15724	15858	15861	16362	16215	16037	16624	17124	16536	16143	16292	16260	16560	15771	17595	15919	15933	16216	16557	16297	15911	16103	16363	16606	16414	17400	16753	16799	15845	16370	16260	16548
1380	15579	16134	16245	15685	15917	15657	16506	15373	15158	15268	15543	15618	15024	15299	15994	15830	16035	16309	15996	16296	16165	16316	16214	16891	15901	16041	17405	16320	16188	16086	17561	15949	15794	16074	16247	16505	16377	16530	16526	16326	16201	17453	16559	16747	16337	15832	16132	16373
1395	15709	15630	15654	15745	15787	15779	16064	15705	15287	15570	15524	15463	14957	15183	15521	15726	16076	16283	15995	16302	16206	16232	16375	16591	16536	16128	17153	16430	16425	15521	17733	15648	15736	16376	16775	16451	16032	16372	16724	16320	16093	17454	16346	17102	16444	16208	16187	16118
1410	15697	16051	16096	16197	15826	15596	16499	15871	14977	15796	15587	15569	15155	14944	15971	15788	16093	16316	16065	16332	15861	16558	16520	16480	16127	15622	17281	16104	16512	15800	16866	15776	15668	16255	16701	16150	15883	16415	16346	16403	16348	17367	16494	16685	16101	16485	16203	16340
1425	15925	15819	15960	16105	16024	15618	16621	16150	15345	15651	15783	15657	14797	15495	16457	16052	16099	16288	15867	15954	16417	15940	16531	17550	16357	15729	17470	16506	16105	16018	17036	15997	16076	16119	16442	16325	16192	16277	16417	16499	16301	17438	16416	16698	16063	16149	16176	16364
1440	15486	15906	16130	16089	15929	15965	16111	16223	15245	15534	15645	15811	14989	15442	16169	16173	16106	16639	15545	16304	16123	16156	16517	17218	16283	15743	17447	16091	16265	15772	16991	16003	15857	16318	16520	16274	16429	16428	16665	16445	16171	17327	16640	16663	16258	16262	16225	16441
1455	15824	15945	16119	15900	16068	15814	16856	15732	15385	15515	15702	15624	14912	15069	16219	15893	16070	16371	15780	16429	16107	16441	16393	16865	16146	15709	17122	16254	16105	15862	17879	15961	15773	16571	16511	16223	16522	16520	16378	16230	15945	17449	16451	16765	16203	16277	15986	16215
1470	15807	16151	16127	16344	15714	15782	16567	15927	15309	16096	15793	15989	15003	15264	15490	16043	16105	16182	16022	16548	15867	16400	16469	17217	15762	15691	17199	15843	16456	15743	17068	15968	15753	15963	16305	16345	15934	16472	16509	16219	16242	17162	16442	16933	16261	16512	16091	16377
1485	15649	16035	15651	15868	16113	15737	16958	15900	15049	15303	15627	15980	15047	15328	16440	16243	16091	16036	15682	16133	16328	16447	16390	17340	15791	15974	17218	15705	16218	15630	17726	15837	15742	16416	16465	16391	16087	16297	16152	16384	16010	16987	16210	16742	15976	15752	16054	16280
1500	15498	15851	16021	16010	16119	15794	16402	15939	15222	15760	15937	15550	14718	15070	15785	16249	15784	16332	16133	15914	16075	16133	16210	16825	15996	15724	17502	16449	16198	15549	17885	15891	16051	16075	16664	16760	15931	16422	16484	16279	16279	16702	16274	17068	16193	16346	16474	16563
1515	16163	16263	15950	16178	15997	15454	16146	15993	15105	15613	15670	16069	15131	15173	15921	15932	16248	15925	16226	16110	15774	16083	16328	16885	15808	15991	17378	16374	16046	15368	17090	15959	16019	16634	16250	16393	16163	16270	15942	16358	15892	17151	16369	16838	15693	16353	16091	16438
1530	15740	15822	15573	16575	16130	15868	16073	16039	15183	15612	15559	15645	14720	15304	15493	16166	16091	16303	15679	16110	16220	16170	16540	16994	16293	16264	16992	15918	16344	15595	16500	15721	15715	16049	16233	16623	15848	16268	16123	16359	16050	17622	16509	16487	16273	16355	15992	16173
1545	15599	16088	15543	16055	15795	15949	16300	16102	15328	15611	15600	15540	15459	15212	15979	15795	15603	16457	15848	16287	16136	16238	16389	16921	16146	15871	17367	16274	16228	15695	17843	15892	15735	16257	16403	16447	16044	16382	16469	16173	16219	17557	16293	16976	16020	16058	16087	16502
1560	15632	15921	16037	15634	16506	15985	16298	16086	15058	15538	15581	15439	14931	15424	16341	15900	15701	16297	15777	15947	16203	16191	16150	17501	15972	16297	17188	16489	16419	16008	17894	15866	15851	16198	16344	16306	16012	16192	16262	16812	16419	17257	16662	16634	16228	16316	16429	16551
1575	15794	15822	16069	15908	15899	15863	17246	15854	15332	15917	15882	15798	15079	15331	15434	15717	15878	16365	15695	16264	16414	16680	16731	17216	16315	15840	16904	16186	16162	15733	17541	15994	15971	16240	16622	16549	15774	16394	16192	16029	16260	17181	16566	17298	16415	16207	16190	16365
1590	15423	15970	16279	15814	15997	15650	16261	15853	15199	15652	15798	15656	14958	15385	16293	15512	16168	16319	15980	15745	16189	15994	16471	16623	16159	15839	16886	16461	16257	15726	17778	15648	15817	16596	16179	16353	16091	16156	16351	16408	16175	17143	16378	17027	16680	16576	15728	16290
1605	15703	15909	15851	16221	15988	15964	16176	15965	15322	15684	15602	15405	14938	15022	15579	15887	16055	16307	16012	16241	15974	16282	16187	16746	15911	15844	16793	16069	16324	15601	17528	16213	15919	16225	16381	16547	16012	16546	16220	16200	16066	17463	16419	17267	16236	16207	16198	16175
1620	15697	16012	16013	15802	16099	15671	16509	15930	15074	15690	15800	15597	15041	15260	15997	15710	16236	16213	15815	16048	16204	16237	16367	16901	16152	15737	17129	16158	15958	15721	17069	15717	15670	15902	16219	16345	16060	16520	16162	16141	16333	16891	16870	17136	16341	16254	15792	16187
1635	15604	15829	16117	16245	15914	15935	16277	16035	15332	15391	15789	15640	15060	14924	15479	15933	15703	16573	16011	15932	16182	16099	16406	17758	16093	16080	16607	16241	16348	15899	17312	16088	15769	16464	16195	16248	15989	16512	16219	16549	16147	16992	16163	16797	16033	16290	16254	16462
1650	15457	15786	16113	16201	15819	15733	16274	15719	15151	15725	15595	15659	14808	15065	15847	16078	15865	16494	15693	16232	16074	16557	16051	17239	16285	16026	17224	16636	16523	15747	17213	15909	16038	16260	16344	16477	16405	16224	16528	16242	16191	17400	16255	16973	16055	16462	16218	16369
1665	15900	16001	15965	16096	15857	15606	16068	16044	15009	15681	15604	15518	15168	15331	15851	16113	15886	16359	16162	15969	16333	16412	16176	16911	16122	15832	17502	16203	16256	15632	17845	15484	15764	16230	16388	16542	16208	16294	15860	16470	16411	17105	16588	16886	16056	16290	16273	16018
1680	15438	16186	16098	16114	15968	15460	16140	15651	15378	15822	15474	15584	15043	14895	15797	16092	16067	16556	16004	16295	16018	16392	16377	17222	16041	15618	17493	16167	16312	15924	17444	15804	15837	16487	16171	16111	16246	15889	16232	16165	16313	17168	16336	16815	16416	16252	16236	16181
1695	15299	15961	15776	15768	16368	15784	16626	15745	15125	15556	15599	15662	14748	15395	15638	15792	16219	16064	16032	16247	16132	15902	16299	16810	15815	15851	17403	16106	16227	15585	17189	15583	15464	15967	16065	16440	16091	16432	16651	16288	16248	17526	16360	17022	16562	16647	16268	16093
1710	15827	15790	15454	15990	16081	15760	16522	16075	15162	15578	15782	15817	15197	15374	15444	16119	15861	16114	16060	15944	16285	16157	16367	17420	15970	15975	17129	16334	16137	15797	17338	15807	15608	16650	16359	16652	15996	16212	16394	16384	16113	17423	16685	16878	16162	16168	16176	15981
1725	15677	16087	15531	15705	16040	15972	16281	15870	15268	15378	15784	15621	14936	15262	15763	16059	15936	16635	15697	16253	16111	16372	16425	16819	16049	15979	16990	16253	15995	15965	17084	15429	15480	16449	16053	16472	16302	15878	16235	16388	16195	17221	16316	17088	15884	15949	16518	16155
1740	15412	15934	15808	16072	16006	15984	17227	15931	15192	15518	15975	16071	15059	15379	15911	15761	16102	16283	15901	16152	16218	16386	16352	16781	15821	15668	16881	16062	16468	16031	18373	15895	15506	16336	16311	16249	15822	15996	16136	16243	16269	17413	16521	16855	16134	16135	16231	16401
1755	15516	15733	16017	16277	15643	15620	16318	15920	15374	15485	15839	15913	14832	15282	15749	15555	15879	16225	16004	16100	15882	16304	16465	16659	15837	15938	16969	16174	16025	15958	17243	15816	15992	16272	16317	16606	15884	16498	16389	16428	16014	16652	16386	17234	16446	16250	16294	16226
1770	15685	15717	16122	15892	15767	15881	16018	15744	14946	15514	15541	15362	15082	15406	15792	15634	16044	16263	16124	16244	16241	16146	16668	17088	16142	15892	17481	15954	15933	15720	17707	15702	15896	16327	16293	16406	16066	16586	16347	16420	16086	17452	16115	16734	16387	15989	16098	16114
1785	15636	15912	15814	15701	16059	15692	16100	15994	14850	15551	15595	15499	14991	15113	15414	15824	15633	16339	15601	16023	15661	16028	16401	16712	15831	15801	16730	16211	15852	15668	17229	15677	15729	16236	16308	16219	15840	16415	16073	16427	16116	17028	16302	16729	16403	15938	16195	16059
1800	15530	15533	15645	15931	16004	15811	16537	15838	14942	15824	15509	15350	14705	14830	16110	15729	16046	16178	15987	16305	16215	16258	16091	16658	15984	15856	16839	15751	16249	15745	17979	16009	15816	15944	16160	16715	15707	16091	16566	16623	16440	16447	16569	16577	15834	16041	15933	16074
1815	15389	15847	15980	15992	15971	15733	15960	15494	15389	15389	15581	15806	14913	15277	15574	15783	15941	16162	15708	16076	16153	16076	16405	17164	16198	16141	16868	16178	15772	15671	17940	15944	15565	16295	16109	16399	15957	16220	16150	16426	16207	16775	16206	16654	16283	16205	16045	16146
1830	15850	15897	16102	16145	15838	15792	16345	15652	15090	15470	15418	15782	15026	15272	16263	15835	15919	16594	15771	16229	16095	16046	16406	17231	16372	15981	16757	15993	16622	15763	17361	16051	15649	16369	16224	16417	16017	16080	16206	16554	16444	17263	16212	17198	16114	16187	16360	16549
1845	15311	15883	16015	16002	16192	15519	16187	16178	15094	15920	15642	15510	15171	15530	15689	15625	15973	16268	15962	16337	16006	15753	16141	17398	16142	15985	17181	16281	15865	15738	17227	15700	15783	16190	16471	16421	16080	15984	16380	16474	16136	17010	16451	16842	16286	16358	16156	16153
1860	15489	15682	15979	15725	16040	15368	17137	15808	15045	15965	15772	15709	14915	15184	15578	15751	16283	16461	15724	16054	15927	16375	16439	16698	15983	16033	16420	16471	16085	15746	17740	16007	16033	16146	16591	16558	15875	15893	16311	16474	16187	17090	16593	17074	16596	16188	15966	16582
1875	15767	15853	15661	15940	15766	15878	16450	15938	15310	15652	15719	15799	15099	15247	15628	15954	16124	16420	15742	16301	15879	16405	16253	16393	15791	15954	16949	16127	15983	15879	17333	15966	15734	16278	16365	16510	16084	16168	16473	16301	16146	17387	16463	17071	16102	16169	16223	16040
1890	15513	15813	15832	16294	15867	15928	16583	15926	14906	15586	15565	15939	14750	14782	15986	15812	16188	16346	15641	16041	16274	16286	16016	16388	16127	16115	15989	16165	16137	15765	17813	15968	15480	16420	16518	16658	16076	16178	16294	16236	15994	17035	16390	16784	16063	16021	16309	16289
1905	15490	15776	16030	16065	16226	15847	16114	16141	15256	15808	15723	15927	14776	15323	15550	15930	15918	16309	15891	15898	16056	16379	16350	17238	16163	16061	17840	16235	16397	15405	17440	15947	15850	15934	16514	16208	15951	16141	16322	16102	16130	17121	16396	16726	16197	16198	15938	16162
1920	15370	16031	15748	16056	16416	15753	16500	16146	15334	15388	15556	15595	14866	15073	15493	15505	15809	16701	15850	16171	15990	16188	16466	16486	16258	15777	16241	16292	16250	15935	17713	15744	15715	16258	16284	16410	15874	16344	16586	16377	15959	17342	16170	16870	16074	16272	16012	16258
1935	15455	15938	15846	16061	15655	15750	16212	15887	14892	15396	15432	15761	14836	15173	15500	15745	15899	16451	16303	16179	15829	15971	16243	16328	15987	15661	16463	16133	16223	15979	17370	15898	15962	16279	16057	16514	16236	16082	16430	16154	15835	16968	16592	17015	15983	16278	16209	16108
1950	15631	15864	15805	15901	15828	15745	16253	15683	15375	15514	15507	15762	15048	15303	15841	15707	16138	16159	15394	16307	16214	16253	16455	16402	16011	15846	16699	16170	16349	15725	17159	15901	15891	16135	16398	16235	15984	16490	16499	16297	16182	17418	16463	16961	16117	16503	16064	16193
1965	15621	15719	15981	15840	16028	15658	16204	15717	15157	15972	15579	15614	14883	15113	15809	15963	15794	16481	16146	16080	16112	15929	16270	16617	16169	16017	16664	16011	15707	15990	17922	15670	15796	16316	16332	16613	15909	16227	16394	16381	16354	16911	16251	16986	15933	16169	16261	16226
1980	15744	15711	15794	15939	15750	15717	16127	15697	15076	15518	15786	15584	14672	15314	15768	15933	16150	15815	15899	16158	15737	16068	16735	16568	15747	15619	17530	16282	16086	15904	17085	15984	15682	16161	16148	16381	16191	16061	16137	16282	15933	17178	16358	16873	16216	16133	15993	16278
1995	15597	15739	15752	16043	15769	15669	15848	16026	15102	15818	15891	15578	14598	14730	15651	16163	16153	16128	15755	16287	15767	16310	16457	17162	16017	15967	17698	16169	16103	16097	16860	15923	15908	16068	16262	16106	16061	16314	15679	16143	16145	16429	16301	16937	15976	16340	16360	16174
2010	15366	15773	16267	15897	15812	16042	16073	16056	15246	15555	16003	15558	15151	15327	16285	15750	15926	16020	15770	16117	15644	16561	16301	16621	15760	16242	17514	16584	16065	15953	16744	16063	15697	16153	15963	16468	16355	15951	16514	16214	15955	17505	16166	17095	16036	16503	16170	16247
2025	15782	16146	15921	16022	16100	15571	16152	15484	15114	15420	15799	15208	15042	14978	15515	15720	16072	16429	16081	16062	16015	16007	16120	16195	15672	15738	17184	16233	16187	15678	17666	15751	15922	15771	16147	16205	15982	15947	15810	16235	16147	17024	16381	16541	16050	16131	16517	16120
2040	15924	16023	15930	15567	15688	15962	16431	15835	14899	15409	16231	15545	14737	14961	15711	15638	15895	16028	15831	16172	15814	16089	16560	17692	15943	15946	17456	16443	16031	15375	16993	15758	15656	16405	16314	16346	16052	16419	16431	16115	15885	16712	16010	16895	16120	16058	16272	16257
2055	15550	15772	15866	15898	15784	15635	15922	15904	14671	16056	15136	15528	14873	15203	15941	15766	15926	16074	15585	16355	15954	16050	16112	16459	15838	15942	17009	15868	16097	15577	17619	15939	15656	16411	16401	16265	15932	16061	16135	16283	16270	17092	16452	16811	15886	16356	16185	16147
2070	15427	15970	15806	15913	16075	15151	15742	15658	15262	15500	15686	15575	14850	15187	15506	15787	15989	16037	15639	16212	15938	16222	16192	16712	15783	15927	17371	16306	16310	15471	17209	15696	15755	16064	16604	16538	15879	16029	16430	16364	16213	17364	16229	16904	16176	16285	16020	16002
2085	15431	15862	15810	15771	15817	15614	15868	15837	15046	15431	15412	15701	15015	15076	15649	15638	15634	16097	15922	15963	15777	16221	16011	16852	15892	16037	17002	16182	16244	15966	17520	15567	15816	16033	16329	16565	16142	15865	16393	16407	16243	17482	16244	16858	15593	16634	16289	16057
2100	15553	15843	15792	15736	15854	15671	15825	15565	15108	15417	15421	15452	14847	15380	16216	15854	15702	15681	15990	15764	15762	16499	16259	17070	16061	15603	17821	16315	16087	16106	17419	15743	15924	16134	16351	16406	16027	16080	16542	16098	15956	17010	16736	16915	15763	16206	16065	16189
2115	15768	15562	15984	15894	15990	15671	15855	16024	15427	15757	15734	15887	14893	14944	15538	15659	16145	16435	15542	16360	16273	16317	16372	16169	16027	16059	17474	15971	16051	15901	17190	16086	15880	16312	16146	16153	16101	15964	16433	16325	16261	17077	16426	16944	16525	16357	15945	16232
2130	15562	15654	16055	15827	15801	15696	15900	15763	15315	15637	15827	15529	14557	15169	16096	15997	16082	15754	15691	15792	16015	16111	16372	16664	16300	15825	17106	16479	16014	15418	17999	16038	15763	16151	16419	16264	16151	15999	16317	16412	16073	17744	16399	17017	16212	16346	16319	16123
2145	15294	15980	16037	15887	15777	15530	15786	15958	15344	15707	15492	15423	14961	15186	15287	15917	15959	16336	15817	15978	15773	15986	16559	17180	16019	15740	16694	16314	16599	15768	17355	15673	15671	16324	16116	16467	16246	16222	16364	15703	16041	17537	16545	16868	16097	16201	16127	16010
2160	15902	15751	15578	15693	16168	15638	15754	15559	15217	15393	15871	15404	14839	14934	15634	15735	15932	16274	15997	16316	15916	16375	16327	17068	15996	16101	17421	16005	16318	15817	17585	15738	15860	16088	16544	16525	15937	16167	16511	16439	16118	17391	16380	16963	16157	16178	16262	16084
2175	15417	15996	15988	15837	15900	15415	15933	16026	14824	15505	15768	15766	14943	15131	15377	15656	15839	16140	15749	15911	15775	16315	16356	16615	15967	15873	16461	16187	16453	15721	17521	15664	15594	16501	16499	16238	16026	16406	16427	16389	16081	17170	16706	16852	16083	16302	15949	16096
2190	15758	15565	16058	15739	15808	15422	15759	15274	14840	15659	15686	15523	15020	15030	15602	15790	15628	16048	15967	15868	16118	15861	16156	16435	15510	15853	16708	16234	16045	15787	17431	15384	15383	16225	15908	16350	15928	16047	15967	16094	16033	17317	16119	16998	15948	16082	15943	16296
2205	15466	15631	16172	15686	15799	15831	15869	15995	15192	15771	15586	15601	14959	15272	15796	15584	16159	16254	15886	16028	16026	16008	16476	16388	16118	16059	16969	16262	15822	15766	17293	15893	15785	16187	16272	16300	16157	15870	15758	16016	16376	17001	16194	16928	16017	16243	16363	16114
2220	15809	15740	16066	15579	15904	15495	15892	15943	15411	15324	15442	15612	14904	14903	15498	15380	15872	15993	15674	15936	15728	16075	16427	16389	15729	15980	16129	16622	16332	15733	17237	15623	15808	16547	16170	16321	16209	15746	16106	16153	16252	17110	16349	16864	15874	16348	16249	16133
2235	15494	15745	15707	15928	15602	15426	15735	15824	15107	15350	15321	15585	15046	15001	15561	15599	15712	15816	15751	16168	15705	16197	16277	16637	16077	16048	16014	16346	15756	15670	17145	15696	15509	15983	16059	16386	15924	16189	16475	16010	15951	17470	16336	17020	16186	16017	16013	16155
2250	15616	15697	15810	16018	15898	15285	16056	15954	15160	15429	15710	15606	14862	14983	15653	15345	15931	16348	15695	16310	15882	15706	16405	16615	15810	15715	17100	16026	15774	15550	16931	15387	15855	16232	16087	16328	16169	15910	16411	16737	15964	16824	16264	16882	16081	16190	16086	16072
2265	15808	16040	15678	15569	16008	15504	15860	15422	15131	15335	15768	15692	14709	15459	15625	15750	15817	16339	15634	15896	15998	16056	16479	16488	16044	15887	17007	16188	16227	15823	17386	16103	15740	15999	16148	16437	15464	15774	16004	16269	15971	17175	16240	16821	16270	16068	16137	16226
2280	15308	16043	15938	16076	15837	15512	15964	15941	15413	15389	15736	15599	14645	15024	15648	15655	16080	16091	15855	16176	15721	16191	16290	16612	15835	15480	16754	16412	15791	15483	17476	15832	15773	15981	16212	16016	16148	15969	16348	16027	15907	16822	16414	17063	15925	16243	15973	15889
2295	15775	15791	15445	15852	15909	15391	16089	16142	15025	16082	15585	15417	15252	14868	15408	15667	15853	15952	16081	16094	15920	16327	16452	16467	15714	15914	16871	16271	16128	15751	17397	16044	16039	16042	16352	16302	16264	16192	16133	16225	16044	16352	16408	16570	15886	16040	16403	15792
2310	15321	15741	16110	15718	15862	15938	15717	16033	15018	15580	15327	15739	14831	15045	14937	15357	15781	16013	15662	15897	15624	16012	16268	16621	15740	15339	16648	16453	16031	15630	17145	16068	15428	15829	16205	16535	16202	16034	16236	16186	15988	16981	16265	16656	16081	16107	16275	16213
2325	15730	15618	16059	15296	15850	15426	15886	16184	15290	15142	15521	15686	14975	15235	15571	15628	16072	16053	15717	15726	15822	16017	16070	17037	15896	15647	16250	16194	15805	15321	17458	16064	15810	15775	16394	16351	16027	16047	15973	16058	16140	16796	16280	17021	15924	16014	16212	16066
2340	15613	15510	15783	15714	15942	15635	15932	15653	15130	15430	15630	15696	14751	14781	15813	15734	15736	16098	15879	15909	15521	16079	16084	16377	15648	15934	17514	15917	15912	15658	17303	15906	15667	16156	16125	16648	15635	16014	16119	16214	16064	16785	16078	16868	15856	16102	16201	16151
2355	15516	15854	15921	16180	15984	15505	16120	16196	14831	15434	16069	15559	14741	15073	15657	15465	15814	16560	15798	15786	15934	16138	16237	17132	15838	15846	17560	16304	16131	15524	17476	15875	15900	16142	16717	16113	16365	16238	16364	15811	16157	16748	16325	16820	15975	16329	15727	16309
2370	15559	15846	15929	15667	15662	15727	15886	15576	14992	15056	15456	15819	14620	15310	15912	15572	15984	15995	15651	16240	15945	16155	15987	16303	15687	15725	16621	16077	16025	15939	17727	15703	15512	16027	16435	16197	15958	16065	16141	16173	15961	16846	16511	16730	16227	16254	16104	15957
2385	15397	15693	15675	15758	15434	15232	15890	15834	15251	15768	15525	15711	14911	15120	15023	15727	15993	16044	16060	16011	15809	16225	16339	16623	15518	16011	16014	16310	15781	15416	17528	15581	15735	16140	16051	16399	15883	15973	16115	16592	16080	17291	16209	16774	16029	15968	15915	16315
2400	15250	15640	16174	15686	15719	15520	15844	15712	15385	15513	15650	15507	14907	15266	15154	15127	15656	15572	16043	16118	15947	15843	16458	16457	15963	15803	15736	16364	16079	15649	17337	15881	15718	15854	16178	16619	16190	16448	16570	16124	16287	16950	16328	16468	16124	16277	16178	16195
2415	15596	15599	15807	16062	15922	15420	15933	15759	15197	15779	15488	15452	15066	15123	15784	15444	16094	15840	15672	16039	15853	16011	15991	17954	15975	15843	16191	15997	16099	15458	17340	15698	15822	16328	16278	16006	15663	16292	15961	16362	16295	16983	16291	16955	15922	15947	15966	16039
2430	15351	15967	16020	15818	15917	15885	16304	15923	15147	15359	15833	15635	15048	15139	15399	15618	15803	16272	15791	15848	16005	15930	16238	16716	15993	15783	15976	16035	16247	15649	17218	15699	15677	16235	16102	16068	15848	16308	16155	16132	16185	16752	16047	16637	15548	16160	16027	16564
2445	15568	15658	15679	15705	16194	15682	16249	15832	15198	15773	15665	15590	14472	15076	15426	15421	15527	16196	15825	15946	16067	16341	16284	16295	15627	15732	16123	15864	16082	15830	17869	16009	15567	16257	16209	16185	15974	16004	16340	16028	16207	17116	16246	16429	16010	16039	16124	16606
2460	15577	15804	15760	15677	16059	15649	15957	15536	15117	15326	15409	15871	14834	15022	15834	15719	16095	16460	16077	15703	16232	16572	16364	17378	15992	15799	16312	16452	16049	15346	17125	15965	15636	16044	15993	16408	15860	16423	16168	15804	15918	16854	16379	17100	15758	16245	15869	15992
2475	15237	15739	15822	15897	15704	15789	16053	15505	15356	15306	15555	15509	14633	14956	15580	15655	15829	15824	15760	16033	15913	15675	16338	16541	15887	15647	16388	16243	15875	15702	17175	15694	15790	16441	16322	16120	15955	16154	16487	15834	16380	16698	16470	16815	16072	16389	16187	16429
2490	15595	15482	15504	15726	15836	15499	16079	16107	15064	15547	15660	15270	14550	14979	16074	15732	15649	16254	15549	15831	16069	16006	16064	16320	15799	15907	16334	16272	15867	15593	17477	15559	15883	16310	16121	16171	15942	16185	16198	15880	16140	17008	16419	16708	16055	16015	16099	15839
2505	15561	15846	15735	15369	15903	15256	16183	15974	14915	15630	15800	15260	14655	15208	15525	15631	15615	16012	15814	16040	15994	16174	16139	17057	15792	15939	16195	15992	15972	15863	17367	15831	15800	15593	16143	16225	15819	16124	16259	16253	15919	16485	16556	16862	15925	16447	15780	15886
2520	15562	15640	15424	15989	15814	15967	16105	15781	15330	15258	15668	15306	14885	14913	15476	15577	16114	16163	15883	16006	16088	16166	16481	18091	15922	15617	16330	16486	15610	15588	17084	15613	15531	16074	16249	16380	15864	16510	16437	15795	16162	17018	16235	16937	15614	16038	16132	16474
2535	15420	15794	15421	15753	15961	15278	16295	15706	15291	15482	15473	15676	14941	15048	15505	15833	15654	16375	15229	15515	16145	16132	16184	17224	15960	15504	16235	16375	16031	15748	16973	15619	15544	16265	16143	16200	15895	16176	16424	16124	15968	16970	16302	16632	16253	16147	15999	15933
2550	15729	15818	15683	15868	16076	15585	16273	15985	15120	15656	15662	15669	14662	14985	15725	15425	16089	15687	15668	16007	16046	16182	16310	16640	15545	15456	15954	16005	15997	15848	17808	15735	15695	15808	16268	16187	16077	15866	16349	16201	15929	16967	16259	16756	16162	15816	16058	15782
2565	15568	15777	16062	15539	15926	15718	15859	15894	15075	15612	15455	15428	14616	14859	15373	15553	15915	16174	15762	16058	16155	16110	16134	17174	15689	15961	16215	15999	16115	15754	17477	15743	15806	16057	16224	16318	15918	16001	16160	15988	16311	16371	16276	16586	15654	16560	16088	16063
2580	15401	15858	15707	15783	15659	15527	15808	15644	15287	15316	15310	15479	15156	15013	15363	15619	15931	16200	16117	15945	15687	16179	16586	16665	15948	15994	15926	16233	16218	15350	17535	15967	15737	15769	16080	16158	15524	16070	16035	16221	16039	16649	16065	16994	15986	16252	15899	16172
2595	15559	15447	15859	15556	15774	15650	15891	15796	15358	15314	15265	15388	14537	14909	15648	15820	16204	16117	16071	15907	16067	16511	16466	16995	15572	15848	16244	16043	16042	15651	17342	15792	15920	15881	16106	16283	16000	15869	16233	16055	16082	16887	16237	16568	16107	16292	15903	16390
2610	15687	15562	16011	15494	15857	15402	16935	15558	15288	15415	15739	15215	15019	14860	15577	15333	15952	15878	15474	15912	15732	16237	16259	16494	15969	16034	15784	15935	16210	15622	17084	15680	15467	15859	16277	16313	16354	16167	16194	16259	16044	17127	16109	16922	16119	16291	16025	16211
2625	15425	15804	15841	15591	16062	15628	15969	15726	15064	15248	15494	15580	14952	15159	16113	15490	15743	16061	15756	15997	15945	16221	16273	16590	15750	15734	15844	15880	15959	15639	17589	15773	15964	16317	16317	16445	16061	16143	16112	16047	15949	16988	16629	17026	16079	16512	15902	16220
2640	15411	15567	15598	15689	15884	15807	16025	16027	15185	15096	15618	15431	14747	15191	15830	15386	15851	16530	15915	15857	16148	16220	16023	16955	16103	15659	16103	16040	15743	15338	17444	15908	15667	15876	16260	16310	15851	16127	16100	16280	16226	17073	16324	16686	15514	16236	15956	16210
2655	15311	15395	15605	15951	15784	15748	16245	15801	14812	15366	15672	15268	14869	14805	15502	15872	15820	16084	15823	16121	15801	15985	16255	17481	15715	15543	16216	16069	15756	15512	17173	15562	16041	15732	15949	15756	15636	16285	16311	16110	16169	16957	16317	16768	15814	16327	15987	16157
2670	15393	15421	15901	15718	15480	15231	16282	15481	15109	15484	15683	15510	14942	14919	15773	15521	15881	16218	15909	15900	15667	16239	15958	16463	15696	15794	16101	16126	16046	15868	17294	15859	15621	16039	16365	16289	15877	16147	16457	16197	16197	16877	16159	16792	15843	16045	16068	15944
2685	15659	15770	15938	15597	15889	15502	16593	15905	15127	15391	15560	15723	14814	14892	15183	15115	15964	16254	15617	15905	15820	16083	16580	16491	15894	15589	16413	16039	15917	15813	17293	16070	15748	15867	16146	16342	16111	16183	16259	16424	15990	17082	16431	17024	16520	16170	15797	15949
2700	15362	15370	15834	15916	15719	15656	15783	15814	15075	14939	15555	15792	14641	14882	15661	15448	16035	16138	15848	15910	15628	16066	16336	16313	15570	15697	16020	16018	15490	15433	17196	15689	15542	16160	16140	16319	15616	16256	16112	16128	16357	17014	16117	16721	16167	16076	16428	15764
2715	15303	15943	15720	15797	15834	15509	15977	15794	14964	15562	15122	15538	14979	15109	15612	15511	15715	15805	15631	16145	16158	16169	16252	16325	15789	15874	16102	15880	15561	15636	17302	15965	15689	16332	16235	16133	15821	16227	16127	16304	16080	17007	16342	16627	15799	16134	16234	15893
2730	15935	15606	15412	15660	15719	15507	15886	15872	15058	15591	15499	15573	14469	15062	15234	15749	16037	16093	15597	16090	15680	16134	15838	17495	16112	15674	16213	16066	15735	15504	17246	15713	15903	16247	16207	16277	16134	15887	15908	15925	15885	16957	15960	16760	16364	16416	16089	15886
2745	15392	15549	15927	16042	15834	15566	15816	15921	14839	15224	15230	15512	14805	15000	15180	15538	15864	16147	15451	15762	16004	16124	15656	15965	16078	15937	16106	16106	16067	15613	17319	15465	15680	15951	16477	16131	15816	15911	16064	16088	16547	17276	16110	16671	16057	16149	15861	16138
2760	15606	15735	15504	15845	15706	15756	16537	15644	14796	15111	15560	15741	15033	14731	15101	15821	16097	16110	15887	16190	15660	16053	16315	16571	15764	15745	15996	16070	15807	15345	17415	15705	15654	15931	16115	16309	15772	16298	16315	16470	15904	17196	16500	16516	15800	15963	16051	16215
2775	15475	15742	15762	15823	15697	15125	16080	15861	14964	15723	15075	15665	14795	14974	15426	15437	15793	16026	15782	16038	15876	15897	15854	16217	15490	15830	16007	16023	15918	15323	17304	15927	15950	15927	15782	16160	15682	16258	15762	16346	16259	16815	16209	16707	15813	15949	16032	15931
2790	15328	15659	15913	15816	15822	15559	15726	15802	14663	15377	15452	15257	14393	15014	15281	15140	15702	16147	15636	16104	15725	16086	16219	16609	15939	15848	15837	16328	15738	15625	17042	15634	15357	15788	16209	16264	15777	16248	16241	15994	16239	17211	15940	16769	15733	16154	15810	16470
2805	15282	15423	15545	15813	15706	15580	16005	15823	14898	15392	15389	15408	14696	14961	15127	15726	15472	15842	15725	15945	15592	15958	16460	16623	15777	15731	16074	15995	16173	15690	17422	15596	15419	16148	16009	16246	15987	15867	16061	16070	16134	17066	16006	16335	16009	16140	16096	15992
2820	15363	15596	15397	15626	15811	15737	16116	15598	15098	15268	16155	15348	14610	14857	15722	15552	15554	16067	15603	15756	15859	16060	16286	17181	15814	15696	15985	15673	16260	15130	17372	15867	15851	15979	16095	16149	15773	16167	16488	16097	16158	16819	16130	16868	16024	16233	16237	15871
2835	15684	15700	15586	15618	15642	15321	16355	15770	14815	15449	15303	15403	15162	14846	16011	15538	15988	16127	15908	16199	15994	15958	15820	17007	15719	15747	16462	16202	15940	15471	17306	15582	15772	16013	16510	16275	15938	16256	16123	15969	15873	16778	16324	16807	16088	15961	15910	16048
2850	15676	15415	15569	15947	16152	15171	16238	15617	14737	14977	15460	15871	14781	14897	15798	15547	15610	15999	15644	15787	15867	15968	16392	16720	15900	15901	16024	16269	16192	15490	17227	15456	15350	16040	16276	16148	15709	15816	16178	16162	16122	17116	15817	16563	16023	16274	16052	16250
2865	15504	15685	15874	15747	15764	15676	16302	15732	15141	15213	15573	15526	14736	14743	15299	15375	15236	16160	15868	15652	15904	15755	15953	16286	15986	16320	16221	16026	15682	15559	17339	15667	15573	16040	16188	16078	15646	16121	15954	15795	16016	17177	16229	17095	15879	16048	16086	15906
2880	15186	15809	16132	15926	16131	15847	15941	15762	15119	15156	15571	15496	14778	15263	15580	15684	15977	15843	16059	15582	16099	15927	16251	16768	15722	15862	16035	16138	15781	15890	17060	15848	15575	16183	16172	16401	15816	15787	16163	15800	16342	16926	16028	16787	15751	16554	16095	16209
2895	15513	15630	15971	15906	15890	15225	16005	16015	15302	15345	15545	15762	15042	15181	15331	15207	15717	16111	15630	16005	15660	15747	16449	16387	16121	15818	15802	15769	15899	15420	17471	15708	15695	16095	15914	16115	15978	16361	16149	16174	16336	17062	16164	16905	15655	16462	15912	15977
2910	15471	15519	15616	15592	15982	15470	15753	15732	15215	15395	15606	15471	14981	14836	15327	15708	15326	16049	15716	15877	15903	16351	16269	16563	15597	15556	16310	16031	16008	15462	17229	15627	15843	16068	16364	15998	15748	15737	15887	16127	16533	16787	16176	16528	15702	16271	16292	15884
2925	15458	15730	15400	15506	15953	15843	15969	15590	14802	14906	15358	15409	14867	14996	15391	15543	16034	16211	15820	15500	15873	15824	16228	16167	15677	15864	16055	15928	16180	15490	17129	15363	15666	16140	15852	16140	15487	15907	15965	16375	15851	16736	16209	16498	16052	16318	16142	15934
2940	15266	15520	15771	15462	15679	15705	16233	15596	15033	14997	15791	15493	14500	14631	15248	15392	15652	16157	15686	16204	15620	15898	16317	16235	16147	15454	16360	16517	16038	15590	17106	15766	15338	16080	16202	16330	15888	15583	16147	16204	16092	16851	15931	16476	15993	15956	16037	15762
2955	15399	15428	15774	15553	15816	15522	16004	15706	14948	15541	15391	15420	14879	15029	15294	15329	15789	15741	15781	15738	16012	15862	16383	16515	15590	15643	16265	16191	16297	15670	17460	15667	15479	16021	16198	16553	15602	16197	16114	16098	16280	16814	16530	16613	15866	15935	16250	15774
2970	15656	15561	15753	15659	15702	15701	16094	15405	14567	15265	15353	15432	14873	15143	15405	15435	15676	16314	15766	15741	16126	16182	16195	16339	15712	15777	16040	16202	16391	15364	17282	15601	15700	15932	15989	16293	15589	16207	16138	16381	16005	16152	16120	16695	15634	16189	16040	15654
2985	15516	15678	15710	15406	15851	15332	16086	15467	14905	14915	15241	15320	14723	14741	15925	15704	15700	16093	15728	15989	15832	16040	16122	16824	16049	15814	16306	16124	15828	15442	17274	15529	15206	15768	16052	15952	16154	15947	15977	16083	16088	16531	16029	16558	16145	16231	16141	16336
3000	15494	15473	15574	15915	15649	15449	16302	15409	14996	15003	15212	15401	14720	14820	15062	15206	15628	16030	15928	15525	15602	15824	15745	16282	16000	15468	16272	16070	15918	15554	17308	15347	15604	15865	16454	15918	15675	15753	16369	16115	15687	16694	15997	16568	15700	15776	16157	16193
3015	15602	15719	15546	15908	15454	15518	16094	15594	14841	15260	15212	15420	14783	15106	15798	15607	15678	15873	15859	15679	15877	16095	15790	17834	15695	15407	16107	15953	15619	15430	16961	15592	15620	15697	16091	16054	15623	15995	15905	16297	16021	17041	16100	16628	15467	16076	15908	15794
3030	15317	15652	15710	15688	16069	15609	15563	15551	14927	15575	15250	15890	14550	15040	15272	15704	15933	16241	15641	16339	15759	15930	16441	16140	15583	15387	16044	15916	15858	15541	17190	15812	15380	16144	16118	15668	15312	15884	16074	16413	16039	17080	16084	16395	15701	16211	16056	15837
3045	15288	15292	15652	15846	15383	15161	15794	15655	14811	15125	15461	15100	14883	14524	15421	15465	15720	16061	15714	15912	16043	15906	15950	16164	15898	15598	16019	15930	15912	15537	17232	15477	15548	15665	15954	16274	15914	16284	16053	17530	15995	16333	15935	16578	15850	16205	15480	16229
3060	15499	15732	15569	15620	15675	15541	15720	15767	14916	15139	15731	15660	14778	14788	15638	15383	15502	15692	15466	16012	15999	15970	15932	16613	15650	15490	15898	16437	15693	15508	17107	15686	15631	15663	15868	16275	15796	15870	15862	17099	15735	16601	16120	16696	15748	15891	16178	15899
3075	15508	15689	15494	15558	15511	15431	16146	15611	15030	15203	15231	15370	14781	14951	16006	15492	15721	16250	15449	15789	15820	15546	16070	16860	15798	15633	15712	15949	15470	15770	17126	15488	15452	15795	16155	16051	15785	15868	15879	17154	15888	16370	16107	16281	15963	15935	15939	16074
3090	15290	15377	15776	15632	15569	15490	16441	15322	14787	15155	15242	15681	14784	15226	15562	15405	15660	15961	15802	15711	15570	15922	16135	16408	15934	15952	16328	15870	15760	15682	17183	15454	15538	16099	16027	16244	15526	16043	16061	17202	15940	17202	16156	16799	15646	15822	15949	15739
3105	15407	15267	15706	15527	15879	15447	15941	15483	15003	15166	15399	15359	14757	14811	15468	15425	15911	15959	15817	15445	15501	15793	15912	16507	15940	15712	16091	16212	16023	15767	17057	15236	15710	15898	15969	15980	16116	16140	15687	16615	16041	16880	16369	16420	15958	16167	15950	15667
3120	15656	15673	15577	15726	15624	15726	16172	15715	14945	15171	15277	15572	14910	14779	15587	15688	15833	15837	15481	15579	15544	15642	16022	16091	15493	15778	16216	15986	16131	15421	17168	15675	15312	16012	16500	16266	15795	15860	16243	17338	15981	17017	16331	16658	16197	16116	15656	16097
3135	15341	15718	15516	15749	15718	15309	15982	15649	15051	15763	15388	15395	14548	14833	15163	15677	15411	15932	15598	15909	15453	15985	15941	16452	15941	15549	16257	15988	16098	15639	17047	15836	15742	15852	16311	16477	15609	16078	16102	17350	15958	16688	16129	16463	16111	16235	15873	16151
3150	15730	15456	15981	15731	15824	15344	16218	15759	14857	15374	15288	15419	14480	14805	15221	15501	16090	15953	15532	16010	15544	16168	16385	16876	15814	15985	16501	15915	15967	15782	17125	15777	15506	15965	16196	16180	15828	16096	16042	17719	16260	16403	16476	16899	15876	16272	16079	15992
3165	15061	15512	15447	15697	15690	15482	16268	15886	15170	15241	15077	15516	14632	14875	15296	15368	15743	16093	15766	15836	15701	15824	16227	16232	15865	15705	16021	15866	15858	15651	17155	15493	15486	15829	16190	16287	15565	16055	15877	17971	16189	17042	16297	16420	15883	16137	15756	16160
3180	15392	15696	15484	15736	15414	15361	16302	15596	15133	15160	15783	15240	14598	14877	15178	15485	15697	15800	15901	15789	15718	15987	16317	15897	15933	15757	16141	16154	15905	15407	17130	15550	15563	16030	16150	16156	15977	16240	15874	17727	16144	16593	16382	16463	16313	15994	15698	15807
3195	15314	15417	15745	15420	15483	15407	16260	15582	14891	15163	15881	15153	14572	14783	15340	15122	15801	16116	15863	15785	15829	15944	15815	16420	15676	15785	16082	16249	15970	15202	17297	15329	15677	15902	15922	16413	15813	16010	15875	17871	16315	16931	16233	16733	15783	16107	16186	16156
3210	15362	15597	15209	15990	15652	15014	16394	15843	14854	15063	15451	15301	14544	14833	15233	15188	15827	15863	15686	15632	15871	16053	16186	16297	15994	15861	15920	16115	15804	15642	17414	15521	15626	16019	15890	15957	15893	16056	16064	18006	16213	17040	16277	16453	15686	16159	15737	16080
3225	15533	15445	15700	15496	15556	15048	16276	15789	14837	15217	15638	15231	14722	15029	15674	15454	15886	16004	15458	15930	16132	15985	16004	16218	15684	15511	16296	15881	15754	15385	17298	15529	15946	16096	15566	15744	15708	15603	16130	18007	16386	16149	15966	16952	15819	15922	15911	15996
3240	15195	15460	15639	15711	15318	15334	16481	15769	14727	15137	15503	15792	14670	15001	15224	15462	15285	15788	15847	15747	15695	15667	16227	16213	15880	15630	16190	16047	15658	15873	17320	15468	15471	16287	16052	16135	15236	16074	15776	18241	15805	16320	16129	17008	15977	16128	16087	15826
3255	15035	15598	15742	15474	16086	15100	17074	15807	15042	14993	15524	15149	14985	14934	15381	15445	15985	15699	15457	15935	15809	15754	16080	16036	15795	15717	16146	16034	15860	15810	17227	15843	15895	15857	15804	16345	15815	15684	15752	18170	15956	17079	16027	16318	15766	16155	15751	16120
3270	15011	15347	15922	15769	15284	15317	16877	15538	14912	15111	15617	15371	14758	14879	15435	15503	15708	16166	15671	15726	15912	15819	16214	16228	15568	15669	16312	16002	16040	15447	17055	15595	15406	15755	15984	15959	15753	15867	16321	18953	16135	17189	16107	16551	15766	16433	15907	16267
3285	15096	15421	15312	15637	15532	15429	17869	15414	15028	15336	14892	15305	14670	14879	15288	15177	15891	16401	15306	15844	15956	15693	16092	16542	15820	15826	15886	15981	15727	15505	17221	15856	15575	15738	16307	15948	15985	15754	15988	18844	16124	16768	16023	16826	16161	16022	15884	15858
3300	15330	15440	15853	15746	15402	15438	18125	15880	15029	15321	15078	15194	14575	14853	15152	15456	15529	15984	15380	15908	15782	15809	16359	16596	15732	15896	16456	16401	15762	15561	17354	15421	15586	15858	16366	16225	15712	15681	15926	18555	15932	16808	16337	16569	16135	15806	16105	15999
3315	15319	15489	15572	15578	15586	15692	18071	15491	15017	15190	15597	15397	14708	15145	15379	15549	15574	15989	15836	15650	15671	15819	15990	17303	15654	15779	16103	15908	15901	15588	17285	15599	15973	16270	16055	16160	15807	16034	15718	18877	16278	16899	15947	16810	16049	16066	15758	15938
3330	15304	15717	15826	15584	15888	15696	18515	15241	14978	15109	15370	15257	14792	14740	15115	15418	15445	15612	15607	16140	15972	15800	16045	15839	15978	15786	16028	15909	16041	15647	17441	15792	15377	15853	16030	16067	15945	15867	15876	19468	16343	16771	15905	16735	16022	15832	16022	15975
3345	14895	16264	15532	15876	15582	15542	19291	15507	14993	15277	15427	15561	14881	14802	15618	15415	15648	16002	15480	15595	15848	16120	16097	16922	15606	15827	15991	15690	15926	15557	16768	15726	15425	15932	16162	16487	16091	16123	16166	19189	16088	16602	15889	16302	15891	16400	15988	15941
3360	15357	15302	15628	15735	15752	15276	19826	15550	14749	14968	15052	15162	14408	14792	15489	15290	15594	15918	15592	15798	15371	15423	16191	16026	15888	15695	16207	16143	15564	15848	17201	15934	15409	15813	16172	16453	15581	15986	16148	19539	15800	16819	16182	16818	16126	16029	15816	15867
3375	15464	15419	15692	15637	15707	15457	19871	15519	14962	15901	15355	15187	14730	14688	15226	15616	15413	15782	15689	15612	15749	16199	15874	16074	15667	15577	15911	16004	15876	15161	17168	15742	15312	16038	15996	16221	15550	15910	16039	19597	16247	16238	15934	16304	15939	16145	15824	16255
3390	15208	15701	15292	15752	15649	15497	19949	15802	14702	15279	15619	15127	14793	14804	14991	15308	15482	15866	15413	15496	15414	16043	16220	15951	15647	15757	15683	15693	15724	15510	16952	15747	15712	15791	16136	16427	15721	15949	16063	19720	16138	16530	16136	16549	16071	15905	15872	16102
3405	15110	15646	15357	15544	15669	15676	20325	15529	15052	15335	15505	15334	14922	15061	15257	15406	15965	15966	15540	16312	15589	15848	16045	16337	15496	15342	15740	16067	15777	15360	17300	15263	15386	16085	16114	16249	15642	15964	15850	19549	16148	16783	16265	16562	16040	16156	15967	15708
3420	15301	15440	15660	15865	15835	15116	20428	15544	15164	15294	15349	15524	14848	14753	15363	15563	15494	16204	15888	15826	15736	16311	15833	16010	15640	15901	16208	15974	15736	15412	16980	15905	15300	15876	16062	16127	15616	15769	16079	20504	16270	16850	16155	16512	16226	16060	16014	16050
3435	15436	15415	15649	15836	15808	15246	21349	15652	15110	14894	15629	15397	15080	14731	15774	15431	15893	15714	15695	15590	16202	15434	15945	16018	15479	15885	16045	16105	15733	15573	17201	15894	15521	16121	16384	16130	15565	15785	16061	20056	16107	16373	16242	16526	16099	16198	15949	16042
3450	15381	15286	15445	15694	15762	15104	21265	15873	14704	15413	15616	15205	14685	14832	15285	15568	15512	15704	15217	15641	15915	15694	16213	16079	15815	15417	15966	15677	16210	15658	16969	15924	15476	16009	16265	16302	15503	16028	16156	20322	16096	16606	16093	16492	15824	15972	15517	15872
3465	15537	15394	15298	15637	15300	15341	21836	15395	15358	15056	15352	15202	14875	14397	15371	15589	15362	15939	15646	15546	15664	16124	16151	16033	16059	15293	16069	15676	16271	15622	17245	15438	15566	16323	15924	16003	15922	15710	15926	20502	15686	16521	16111	16538	16118	16227	15597	16012
3480	15451	15644	15693	15296	15633	15551	22000	15811	14832	15339	15001	15540	14849	14832	15256	15397	15585	16189	15607	15449	15573	15938	16095	15821	15675	15759	16256	15675	15757	15641	16689	15547	15467	15707	16110	16307	15506	15509	15990	21455	15789	17025	15935	16638	15795	16018	15910	15952
3495	15530	15322	15653	15516	15720	15108	21800	15859	14843	15153	15389	15492	15088	14915	15523	15401	15272	15824	15613	15672	15762	15444	16382	16383	15898	15459	16107	16042	15906	15487	17034	15466	15597	15965	16021	15989	15685	15906	16063	21650	16187	16445	16262	16860	16058	16100	15833	16156
3510	15174	15355	15552	15786	15279	15864	23480	15418	14988	15173	15143	15522	14795	14762	15622	15424	15912	16081	14962	15773	15600	15840	15883	16251	15699	16078	16141	15599	16123	15234	17090	15386	15427	16166	16057	16180	15766	15799	15706	22290	15881	16427	16048	16227	15681	15887	15860	15763
3525	15213	15388	15854	15582	15770	15541	24018	15378	14955	14938	15327	15355	14881	14962	15499	15285	15597	15963	15596	15816	15745	15891	15766	16431	15768	15774	16425	16067	15865	15513	17022	15557	15388	15806	16133	16108	15536	15811	15919	22592	15951	16697	16132	16717	15797	15790	15789	16085
3540	15224	15453	15838	15675	15514	15537	23980	15652	14927	15556	15451	15301	15172	15003	15213	15225	15644	15920	15511	16168	15871	16026	15989	16085	15768	15651	16063	16004	15978	15727	17189	15501	15526	15951	15987	16097	15268	15739	16027	22549	16218	17285	15771	16721	16172	15941	16168	15882
3555	15489	15404	15444	15627	15494	15342	24622	15850	15164	15481	15405	15203	15351	14882	15543	15680	16077	15983	15635	15867	15597	15785	16219	16068	15436	15860	16103	16158	15958	15672	17178	15580	15498	15775	15896	15887	15815	15488	15945	23092	16048	16672	16478	16736	15986	16248	15923	15702
3570	15482	15232	15624	15329	15733	15319	25084	15809	14983	15059	15041	15339	15286	14873	15163	15367	15820	16038	15673	15622	15581	15943	16103	16279	15703	15837	16086	16024	15823	15530	17244	15668	15726	15608	15965	15836	15572	15899	16076	23408	16361	16227	16145	16523	15827	15851	15712	15790
3585	15302	15665	15774	15940	15566	15173	25186	15437	14783	15090	15408	15324	15149	14975	15528	15497	15797	15739	15655	15770	15595	15592	16438	16539	15910	15696	16063	15898	15678	15778	16842	15816	15491	15925	15897	15955	15800	16117	15971	23958	16182	16407	15892	16486	15880	15884	15953	15862
3600	15158	15422	15944	15649	15888	15556	25467	15788	14840	15395	15705	15491	15441	14908	15181	15525	15776	15747	15656	15615	15487	15884	16276	16367	15916	15502	15942	15762	15676	15694	17103	15738	15693	16314	15979	16000	15666	15679	16210	24030	16001	16466	16037	16593	15931	15886	15797	15923
3615	15583	15299	15596	15450	15645	15454	25883	15707	14671	14910	15275	15154	15555	14641	15556	15574	15654	16015	15578	15967	15493	16063	16377	16165	16003	15545	16032	16094	15777	15541	17439	15542	15374	15966	16174	16055	15624	15824	15974	24221	15832	16454	16170	16472	16063	15936	15797	16022
3630	15135	15562	15843	15589	16083	15144	26301	15449	14786	15254	15354	15465	15615	14851	15338	15200	15557	15942	15462	15875	15758	15852	16158	15933	15886	16094	16154	16334	15944	15604	17296	15888	15296	15784	15967	15656	15575	15935	16163	24738	15946	17067	15934	16521	16042	15900	15965	15742
3645	15577	15422	15732	15758	15390	15311	26590	15852	15064	15326	15694	15252	15686	14767	15331	15988	15863	15759	15845	15878	15703	15817	15906	16226	15604	15685	15856	15816	15858	15487	17125	15904	15670	15963	16170	16024	15533	16047	16189	25368	16014	16676	16088	16296	15896	15803	15631	16179
3660	15274	15604	15310	15695	15512	15342	26420	15625	14817	15215	15080	15286	15901	14804	15440	15847	15576	15968	15538	15763	15852	15912	15833	16531	15329	15581	16051	15619	16036	15657	17102	15547	15320	15888	15706	16052	15150	15781	16362	25001	16162	16482	15822	16492	15411	15958	15531	16202
3675	15045	15610	15586	15486	15586	15568	26941	15570	14828	15100	15519	15177	15915	14794	15173	15606	15480	15923	15470	15874	15790	15674	16175	16681	15630	15759	16080	16098	15597	15746	16819	15646	15453	16064	16146	15749	15743	15793	15922	25734	16048	16935	16215	16324	16001	16297	15743	15824
3690	15107	15698	15742	15892	16059	15015	28052	15559	15090	14819	15511	15339	16027	14986	15280	15574	15700	15978	15730	15937	15635	15717	16237	15962	15913	15373	16250	15555	15506	15446	16930	15680	15558	15947	16052	15599	15470	15885	16228	26029	16119	17089	15964	16459	15410	16056	15746	16003
3705	15394	15373	15809	15565	15260	15522	28245	15532	14982	14909	15208	15273	15990	14797	14624	15743	15688	15770	15339	15826	15435	15985	16067	15938	15586	15721	15996	16318	15717	15420	17157	15591	15304	15901	16170	15857	15754	16064	15869	26786	16109	16880	16015	16581	15781	15529	15797	15499
3720	15439	15410	15690	15649	15625	15183	28490	15641	14926	14966	15486	15107	16572	14672	15072	16094	15741	15992	15671	15735	15576	15941	15693	16173	15627	15726	15986	16114	15731	15283	17093	15575	15521	15964	15872	15847	15625	15590	15741	27502	15899	16232	15814	16381	15943	15931	15566	15929
3735	15342	15436	15557	15495	15827	15534	29069	15607	15085	15134	15307	15246	16948	15118	15377	15936	15542	16183	15778	15628	15812	15940	16035	15827	15906	15354	16013	15592	15673	15701	17102	15493	15290	15941	15704	16028	15765	16002	16205	27559	15863	16865	15706	16511	15899	16132	15805	16057
3750	15042	15366	15467	15543	15154	15185	28491	15676	14902	15447	15034	15043	16885	15016	15767	16094	15856	15718	15581	15731	15739	16192	15994	16075	15540	15362	15873	15909	15864	15324	17208	15352	15427	15719	16252	15894	15847	16010	16234	28411	16239	16283	16054	16509	15671	15855	16023	15773
3765	15110	15299	15500	15839	15808	15047	28506	15372	15039	15007	15103	15176	17580	15015	14951	16849	15483	15804	15986	15832	15735	15843	16045	16087	15555	15286	16105	16051	16045	15332	16915	15507	15370	16010	16055	15763	15268	16005	16337	28434	16142	16529	16057	16505	15845	15971	16051	16067
3780	15468	15227	15470	15658	15366	15530	28214	15482	14860	15584	15182	15443	18119	14879	15169	16647	15513	15968	15830	15690	15763	15893	15863	16238	15633	15704	16155	15899	15957	15376	17385	15438	15608	16071	16000	16135	15809	15890	15971	28986	16209	16577	15777	16990	15706	16009	15764	15975
3795	15487	15442	15838	15694	15701	15100	29495	15862	14891	15282	15258	15580	18632	14895	15239	16956	15651	15829	15551	15683	15574	15629	15674	15893	15468	15677	16115	16162	15781	15468	17137	16088	15578	15503	15732	15937	15750	15695	16081	29003	16133	16688	15833	16554	15874	16104	15929	15867
3810	15097	15365	15734	15321	15427	15390	28496	15648	14629	14908	15384	15142	19258	14746	15266	16992	15452	15838	15432	15679	15499	15607	16082	15784	15569	15717	16098	15892	16043	15346	17187	15275	15269	15919	16025	15953	15604	15943	16114	28928	15872	16388	15973	16663	16027	16149	15580	15730
3825	15133	15394	15724	15149	15212	15267	29299	15666	14816	15755	15269	15184	19237	14470	15301	17272	15900	15787	15748	15212	15747	15778	16001	16218	15444	15308	16138	15940	15831	15378	17115	15418	15409	15758	16123	15975	15724	15675	16479	29427	16288	16579	15914	16505	16380	15940	15742	15820
3840	15146	15353	15403	15713	15503	15708	29721	15803	14643	15160	15182	15253	20176	14241	15596	17612	15545	15932	15681	15730	15831	16102	15833	15945	15649	15642	15824	15910	15855	15345	16932	15229	15525	15750	15726	16115	15476	15893	16026	30248	15892	16665	15968	16516	16098	15897	15858	15746
3855	15439	15426	15625	15240	15515	15367	28904	15827	14818	15071	15100	15373	20544	14643	15253	17579	15564	15946	15441	15711	15648	15936	16058	16015	15959	15543	16267	15694	15987	15425	17350	15767	15441	15862	15953	16074	15634	15582	16111	31434	15947	16497	15755	16485	15887	15671	15517	15963
3870	14863	15397	15618	15616	15256	15381	29040	15682	14620	15425	15040	15205	21454	14698	15428	17802	15596	16091	15517	15908	15627	15811	16045	16645	15627	15430	15848	15844	15739	15494	16896	15371	15609	15901	16142	16132	15838	15598	16161	31548	15953	16902	16000	16489	15637	15920	15666	15635
3885	14922	15570	15804	15565	15401	14959	29065	15509	14701	15217	15089	15423	21962	14488	15196	18186	15658	15695	15363	15601	15724	15913	15959	16159	15867	15731	16313	15974	15822	15822	17288	15164	15690	15998	16065	15940	15735	15496	16363	31240	15698	16818	15772	16709	15833	15845	15869	16105
3900	15485	15459	15689	15416	15335	15393	28906	15350	14841	15552	15161	15385	27456	14743	15291	19143	15422	15472	15261	15812	15523	15697	15917	16442	15890	15496	15857	15814	15808	15459	17228	15496	14939	15970	16072	15773	15413	15746	15986	30724	15975	16804	16287	16551	16240	15969	15716	16018
3915	15136	15533	15244	15401	15391	15284	29492	15769	14974	15262	15035	14983	28650	14542	15202	18762	15463	15797	15782	15929	15946	15871	15900	15830	15517	15374	15874	15738	15607	15439	17091	15516	15389	16055	16078	15949	15480	15460	16471	32069	16315	16063	15683	16563	16448	15930	15732	15927
3930	15300	15507	15483	15377	15266	15127	28740	15566	14895	15039	15252	15195	27381	14763	14985	18569	15908	16161	15796	16029	15746	15900	15897	17441	15715	15583	15885	15930	15915	15345	17135	15530	15084	15867	15843	15868	15486	15789	16182	31157	15792	16703	15953	16272	16034	15646	15792	15637
3945	15563	15426	15610	15292	15443	15105	29298	15445	15117	15709	15649	15035	27269	14753	15444	19728	15478	16056	15793	15688	15583	15517	15673	16371	15470	15550	15865	15573	15610	15441	16813	15912	15446	15630	15662	15855	15753	15826	15991	31976	15801	16421	16055	16598	15931	15796	15860	16080
3960	15215	15422	15426	15610	15762	15187	29077	15564	14576	15182	15095	15123	24625	14572	15527	19532	15529	16157	15525	15607	15405	15862	15864	16327	15950	15475	15778	15781	15690	15462	16775	15464	15268	15872	16010	16074	15554	15901	16240	31675	15768	15990	16074	16420	16060	15949	15847	15674
3975	15183	15333	15479	15606	15640	15458	29209	15324	14780	15068	15530	15380	29801	14622	15472	20250	15683	15905	15652	15510	15509	15957	15901	16218	15858	15454	15669	15827	15653	15522	17206	15399	15410	15350	15757	15709	15154	15820	16212	31664	16180	16892	15912	16591	15981	16103	15631	15763
3990	14992	15286	15414	15598	15418	15315	29719	16046	14630	15369	15248	15129	30266	14589	15297	20484	15761	15612	15527	15747	15584	15806	15718	16443	15443	15362	15736	16009	15730	15121	17413	15742	15375	15907	15941	16132	15579	15867	16351	31300	16236	16606	15953	16368	15456	15581	15684	15770
4005	15174	15638	15348	15503	15577	15343	29476	15607	14888	14935	15528	15044	29656	14792	15036	21855	15542	15899	15327	15594	15848	15809	16144	15884	15566	15654	15781	15923	15617	15538	17340	15573	15427	15676	15896	15522	15724	15773	16164	31172	16255	17174	15806	16294	16138	16211	15847	15818
4020	15044	15382	15671	15582	15231	15164	29513	15848	15016	15317	15095	15251	30977	14525	15325	21072	15665	16083	15379	15847	16010	15962	15961	15980	15464	15603	15841	15583	16084	15122	17040	15421	15594	15804	15754	15819	15644	15777	16085	31462	15948	16615	16125	16567	16341	16021	15796	15651
4035	15182	15686	15353	15567	15090	15311	29662	15526	14819	15479	15100	14898	31912	14769	15304	23231	15706	15862	15667	15484	15640	15730	15976	16122	15414	15474	16125	16045	15698	15377	17061	15483	15350	16007	15871	15804	15489	16089	16184	31000	16009	16584	16055	16266	16049	15938	15867	15867
4050	15097	15278	15490	15443	15814	15412	30069	15295	14977	14962	15202	15362	30088	14795	14914	22323	15678	15839	15343	15596	15671	15520	15838	15938	15976	15398	16263	15400	15622	15441	16934	15912	15735	15361	16035	15910	15536	15419	16120	31006	15869	16595	15939	16490	15987	15840	15828	15690
4065	15126	15720	15531	15726	15651	15525	30053	15641	14864	15117	15336	15110	30612	14928	15304	28666	15733	15846	15178	15460	15897	15929	15916	16659	15650	15431	15912	15949	15522	15589	17023	15368	15251	15878	16041	15841	15465	15960	16057	30557	15915	16535	15988	16464	16233	15993	16095	15862
4080	15388	15319	15312	15449	15314	15397	30784	15824	14920	15128	15230	15064	29967	14788	15186	28582	15779	15848	15610	15642	15968	15451	15835	16690	15830	15348	15994	15724	15684	15058	16719	15360	15490	15675	15994	16073	15479	15966	16056	31238	16015	16818	16150	16252	15363	15898	15508	15913
4095	15211	15389	15475	15701	15695	15312	30636	15556	14934	15382	15174	15152	27940	14723	15226	28382	15669	15893	15534	15767	15451	16049	15856	16755	15765	15176	15933	15860	15647	15147	17140	15220	15317	15671	15681	15841	15884	15734	16103	35612	16060	16662	15848	16408	16404	15848	15976	15877
4110	15193	15368	15365	15016	15697	15871	30707	15497	14873	14746	15272	15260	29098	15025	14863	31513	15750	16182	15609	15677	15698	15959	15778	15998	15730	15314	16293	15792	15823	15372	17278	15692	15378	15680	15662	15931	15586	15561	16294	35177	16268	16388	15820	16460	16057	15603	15603	15760
4125	14984	15593	15465	15630	15522	15004	31079	15481	14580	14980	15286	15117	28758	14647	15244	33057	15663	15886	15137	15651	15808	15794	15993	16309	15462	15360	15915	15795	15815	15471	16797	15862	15429	15438	16096	15660	15397	15754	16079	35515	15971	16635	15834	16280	15874	16168	15796	15927
4140	15419	15480	15623	15496	15647	15298	31102	15629	14857	14982	15178	15153	32280	14577	14780	39046	15614	15606	15399	15742	15424	15704	15805	16390	15565	15498	16200	15508	15381	15048	16551	15239	15080	15517	15708	16139	15660	15909	16283	35496	15967	16206	15823	16575	15643	15703	15605	15545
4155	15176	15082	15353	15293	15958	14961	31147	15256	14965	15132	14998	15165	34167	14824	14816	27682	15445	15992	15538	15924	15562	15423	15965	15890	15380	15433	15711	15695	15530	15538	17134	15176	15159	15618	15669	15819	15287	15797	16197	35703	15973	16938	15862	16242	15901	15960	15328	15861
4170	15066	15204	15725	15375	15204	15061	31168	15502	14726	15099	15171	15477	27414	14890	15193	26501	15354	15717	15410	15329	15468	15631	15708	15883	15486	15503	15673	15865	15840	15342	17047	15217	15371	15333	15758	15777	15483	15819	16192	36394	16100	16295	15890	16586	15790	15721	15977	15822
4185	15138	15181	15666	15472	15336	15283	31925	15631	14857	14800	15023	15192	33801	14575	15290	44643	15597	15914	15350	15834	15830	15335	15866	15754	15427	15506	15887	15767	15684	15587	17140	15666	15286	15538	15679	15869	15585	15618	15759	36050	15730	16563	15778	16212	15655	15889	15600	15905
4200	14892	15239	15301	15081	15592	15328	31651	15334	14883	14843	15170	15327	32262	14430	15062	35895	15730	15685	14970	15272	15141	15464	15757	16068	15703	15453	16029	15925	15660	15302	16989	15258	15391	15984	15867	15715	15408	15584	16200	36378	15704	16883	15848	16263	15554	15568	15396	15833
4215	15106	15535	15553	15392	15570	15040	31605	15578	14657	15140	15069	15409	29735	14413	15383	37929	15623	15865	15544	15537	15509	15699	15745	16451	15162	15555	16063	15487	15551	15402	17127	15355	15163	16176	16232	15696	15512	15592	16196	37038	15971	18046	15681	16290	15580	15742	15695	15655
4230	15118	15317	15420	15527	15616	15018	31856	15537	14534	14804	15395	14999	28899	14715	14939	45402	15613	15584	15136	15813	15654	15665	15904	16533	15679	15476	15973	15717	15790	14976	17147	15368	15655	15581	15455	15976	15416	15784	16020	37132	16006	18308	15693	16154	15723	15839	15626	15509
4245	15239	15146	15445	15519	15588	15047	32293	15376	14664	14976	15315	15273	31935	14933	14865	36389	15469	15499	15485	15560	15581	15716	15937	16056	15550	15447	15708	15627	15569	15509	16730	15386	15353	16105	15738	15647	15475	15886	15981	37264	15817	18890	15682	16524	15936	15579	15841	15828
4260	15151	15210	15790	15218	15377	15227	32673	15709	14382	14781	15019	15082	29053	14274	15188	43570	15639	15529	15531	15786	15584	15539	15701	16178	15706	15522	16076	15894	15305	15023	16954	15331	15177	15595	15606	15510	15565	15901	16349	37442	15973	19518	15980	16167	15514	15670	15834	15535
4275	15181	15204	15716	15279	15298	14885	32560	15390	14576	15288	15114	15227	35735	14401	14730	40814	15300	15562	15638	15400	15680	15539	15942	15815	15527	15700	16183	15871	15758	15356	16756	15297	15625	15794	15663	15520	15422	15486	16253	36936	15893	20440	15759	16182	15853	15659	15725	15716
4290	15313	14995	15490	15322	15535	15038	32216	15136	14797	14862	15238	15121	29859	14608	15171	49261	15670	16020	15427	15308	15526	15912	16112	16171	15433	15523	15837	15797	15650	15185	17282	15246	15369	15542	15817	15666	15318	15725	16164	38256	15960	21630	16069	16444	15801	15733	15985	15625
4305	15073	15101	15268	15295	15209	14995	32762	15299	14485	14916	15090	14843	34635	14432	15299	47359	15443	15731	15476	15754	15371	15537	15759	15895	15686	15406	15604	15667	15377	15593	17109	15488	15078	15625	15660	15724	15635	15828	15998	38153	15881	21937	15674	16130	15805	15695	15929	15550
4320	14879	15491	15332	15326	15390	15033	33323	15118	14833	14930	15003	15013	31056	14492	15626	51737	15282	15622	15087	15235	15494	15590	15875	15863	15593	15187	15724	15839	15434	15184	16682	15422	15107	15660	15710	15759	15369	15908	16653	37976	16102	22346	16069	16028	16101	15586	15445	15496
4335	15226	15472	15408	15492	15439	15577	33099	15176	14599	15304	15367	15334	34526	14518	15132	43031	15375	15400	15285	15372	15338	15372	15533	15801	15545	14831	15526	15893	15890	15419	16769	15511	14853	15739	15731	15544	15229	15602	16651	38726	15636	23577	15945	16511	15751	15537	15479	15852
4350	14807	15187	14969	15412	15522	15170	32889	15236	14946	15026	14724	14907	29064	14782	15448	35508	15523	15675	14894	15565	15377	15701	15952	15848	15625	15723	15796	15327	15801	14947	16579	15356	15297	15458	15620	15685	15164	15548	16399	38721	16080	25030	15762	16419	16159	15423	15726	15966
4365	15191	15215	15462	15300	15537	15120	33009	15153	14787	14678	15017	15493	28075	14736	15286	51097	15672	15269	15379	15768	15462	15345	16006	16018	15419	15026	15934	15651	15629	15210	17031	15121	15128	15822	16086	15866	15673	15378	16519	38914	15937	26204	15831	16399	15703	15772	15864	15448
4380	15070	15157	15060	15329	15288	15308	32543	15438	14604	14663	15147	14816	27936	14435	15438	49070	15573	15547	15030	15420	15086	15664	15606	16257	15505	15472	15725	15340	15540	15008	16843	15108	15105	15484	15839	15831	15278	15602	16656	39045	15818	27066	15847	16190	15745	15612	15114	15688
4395	14881	14981	15443	14917	15485	15225	32604	15380	14580	15085	15055	15214	32048	14388	15590	31787	15609	15587	15453	15457	15414	15658	15734	16057	15446	15415	15714	15761	15474	15188	16848	15254	15118	15602	15750	15412	15327	15657	16169	38979	15971	28411	15637	16221	15863	15693	15942	15665
4410	15016	15395	15421	15428	15372	14608	32735	15359	14425	15094	15137	14532	28444	14311	15517	50680	15501	15641	15221	15465	15519	15735	16315	16315	15204	15357	15871	15613	15902	15399	16786	15254	15093	15531	15642	15729	15352	15284	16466	39026	15764	30034	15729	16641	15911	15580	15276	15605
4425	15253	15322	15339	15270	15455	15193	32908	15565	14499	14953	15021	15398	33080	14580	15977	42315	15597	15604	15217	15641	15622	15748	15886	16162	15524	15375	15717	15432	15711	15442	16617	15314	15387	15449	15249	15528	15322	15851	16364	38439	16084	30532	15688	16316	15902	15353	15733	15859
4440	14787	14985	15233	15229	15216	14987	33101	15046	14455	14494	15068	14820	34408	14326	15644	50101	15018	15737	15105	15489	15551	15484	15704	15697	15736	15582	15625	15675	15597	14930	16832	15386	14998	15694	15604	15384	15487	15848	16588	38334	15691	32127	15900	16341	15756	15363	15489	15768
4455	15021	15163	15480	15219	15343	15062	33384	15221	14202	15054	15115	14955	27908	14700	15803	48076	15282	15859	15013	15417	15125	15605	15583	15911	15362	14825	15929	15645	15571	15606	16906	15253	15209	15561	15786	15909	15856	15586	16765	36953	15523	32847	15743	16514	15478	15563	15671	15596
4470	14579	14831	15168	15263	14941	15062	33263	15125	14724	14560	14938	15476	28153	14525	16383	51345	15326	15751	15125	15061	15401	15475	16031	16057	15444	15301	15608	15183	15412	15119	17136	15389	15284	15603	15553	15645	15567	15251	16579	36064	16125	32407	16066	16316	15840	15403	15538	15516
4485	15071	15286	15268	15276	15563	15046	33890	15180	14558	14813	15107	15114	32099	14531	17405	41884	15579	15929	15718	15613	15625	15607	15659	15884	15208	15294	15714	15648	15664	15115	16562	15176	15178	15568	15889	15322	15383	15528	16743	36459	15840	38323	15832	16243	15723	15581	15508	15882
4500	14841	15220	14802	15407	15095	15132	33126	15490	14475	15145	14918	15087	29227	14795	16877	52419	15566	16038	15328	15358	15374	15682	15897	17757	15532	15009	15697	15700	15276	15332	16577	15490	15198	15706	15725	15801	15132	15558	16865	35586	15929	34932	15586	16302	16025	15609	15795	15768
4515	15072	15268	15467	15288	15417	15047	33303	15477	14576	14888	15251	15394	29415	14855	17187	48655	15255	15582	15613	15109	15458	15595	15774	16184	15204	15261	15554	15395	15593	15144	16787	15371	15202	15524	15481	15936	15398	15200	16748	36222	15826	35603	15433	16048	15514	15932	15553	15722
4530	14992	15357	15380	15402	15183	15253	33183	15504	14658	14749	14836	15143	33003	14518	17375	37951	15378	15556	15131	15591	15213	15453	15785	15909	15836	15226	16157	15512	15803	14925	16728	15167	15047	15533	15933	15475	15574	15536	17242	35986	15911	36529	15878	16386	15699	15508	15391	15661
4545	15192	14968	15029	15135	15296	14883	33264	15299	14764	14900	15191	15201	28091	14415	17134	47789	15375	15402	15266	15457	15313	15649	15358	15718	15471	15247	15776	15790	15470	15140	17063	15322	15001	15409	15755	15522	15337	15922	17176	35669	15977	37150	16002	16094	15672	15844	15569	15723
4560	14907	14938	15433	15184	15287	15039	33810	15136	14884	14750	15279	14903	31202	14482	16950	42900	15163	15856	15518	15483	15203	15501	15726	17225	15294	14920	15507	15770	15564	14992	16900	15341	15295	15444	15671	15858	15476	15562	16874	36617	15821	37653	16060	16261	16026	15960	15597	15569
4575	15240	14744	15399	15213	15054	15056	32846	15296	14638	15111	15102	14988	32804	14416	18946	48264	15205	15459	15112	15256	15670	15798	15748	15753	15488	15633	15887	15666	15675	15428	17152	14972	15212	15811	15663	15692	15293	15384	17086	37613	16006	39183	15718	16066	16167	16062	15645	15482
4590	15308	15188	15264	15233	15285	14994	32193	15170	15001	14752	14859	14983	29358	14577	17168	53297	15114	15826	15457	15661	15344	15577	15832	15880	15588	15424	15969	15463	15689	15390	17076	15466	15069	15936	15600	15557	15397	15347	17510	38455	16205	40004	15518	16481	15559	15632	15585	15475
4605	15088	15154	15332	15257	15587	14923	32394	15274	14294	14874	14950	14931	28238	14722	17901	46217	15669	15768	15442	15710	15263	15765	15866	15728	15444	15138	15809	15667	15285	15093	16510	15412	15015	15761	15859	15570	15688	15288	17605	38293	16132	41421	15738	16110	16072	15938	15342	15627
4620	15031	15217	15508	15235	15261	15255	32559	15118	14697	14865	15141	15093	28390	14572	17378	53242	15374	15653	15647	15578	15538	15484	15581	16288	15691	15464	15553	15284	15640	15350	16922	15669	14927	15624	16039	15634	15340	15865	17419	36658	15939	43044	15650	16308	15620	15693	15504	15537
4635	14822	14961	15643	15327	15521	15078	31539	15334	14630	15020	15095	15018	31211	14466	18265	48509	15252	15684	15656	15634	15571	15626	15751	15926	15472	15402	16147	15607	15659	15050	17291	15363	15134	15917	15747	15901	15101	15762	17781	36337	15801	43046	15961	16028	15112	15992	15814	15499
4650	15075	15249	15244	15246	15425	14932	30900	15700	14647	14855	14616	15118	30965	14573	22827	55838	15360	15571	15559	15271	15271	15460	16250	15939	15629	15260	15919	15682	15530	14943	16880	15265	15118	15531	15623	15447	15763	15819	17901	36388	15922	44361	15530	16047	15720	15939	15618	15447
4665	14904	15019	15299	15300	15166	15249	30692	15484	14575	14961	14981	15194	29611	14447	21411	40204	15451	15719	15222	15549	15375	15486	16004	16056	15426	15432	15978	15535	15720	15064	16905	15387	15289	15297	15617	15696	15477	15493	17721	36712	16315	44191	15647	16265	15817	15932	15529	15673
4680	15009	15349	15710	15265	15288	15305	31246	15328	14950	15187	15254	14981	31353	14820	21595	39207	15825	15768	15371	15358	15254	15430	15835	16040	15331	15363	16040	15783	15993	15141	16972	15526	15256	15916	15746	15326	15387	15490	18650	38365	15862	44357	15774	16315	15710	15704	15575	15792
4695	15424	15365	15720	15144	15358	15133	30994	15383	14789	14862	15066	15189	32832	14708	24914	37112	15007	15548	15529	15743	15607	15529	15702	16046	15720	15379	16038	15987	15877	15080	16962	15378	15554	15614	15552	15610	15573	15582	18539	41061	15922	44217	15893	16282	15867	15906	15585	15562
4710	15211	15373	15115	15330	15426	15236	30870	15072	14549	14869	15112	15044	30802	14576	24579	52617	15308	15926	15375	15075	15523	15569	15974	16247	15640	15134	16056	15611	15654	15341	16622	15362	15094	15850	15897	15637	15411	15604	19403	36236	15894	43979	15950	16495	15697	15786	15305	15509
4725	15225	15428	14983	15279	15077	15083	30599	15541	14583	15260	15132	15257	28240	14384	19950	52121	15869	15625	15345	15792	15681	15450	15902	16846	15256	15084	15651	15645	15471	15552	16461	15203	15159	15722	15622	15838	15185	15629	19812	38703	15895	43799	15899	16568	15346	15613	15198	15618
4740	15019	15336	15540	15472	15321	15354	30890	15130	14749	14985	14718	15383	28378	14586	20703	50507	15726	15814	15553	15450	15609	15593	16015	15783	15615	15397	15989	15524	15609	15114	16789	15412	15505	15792	15932	15640	15346	15809	19637	42123	15859	44772	15591	16487	15516	16043	15624	15519
4755	15110	15353	15205	15372	15568	15339	30369	15429	14643	14523	15199	15229	28670	14623	21231	53861	15331	15599	15263	15683	15612	15412	15772	15986	15602	15782	15733	15828	15620	15439	17269	15178	15416	15441	15505	16102	15436	15667	19820	39413	15934	44735	15754	16430	15823	15621	15465	15649
4770	15146	15516	15009	15328	15232	15034	30804	15520	14604	15054	14816	14832	28150	14432	21081	56278	15386	15710	15572	15374	15571	15820	15748	16707	15704	15293	15871	15480	15538	14882	16895	15185	15254	15545	15759	15765	15392	15467	19791	36327	16192	45192	15437	16175	15333	16050	15639	15712
4785	15087	15359	15446	15681	15487	15015	30561	15414	14833	15160	15122	15278	27945	14636	26007	49773	15289	15930	15406	15328	15410	15720	15853	15847	15456	15517	15608	15752	15885	15170	16934	15332	15364	15538	15796	15865	15205	15823	20007	36945	15734	44597	15653	16360	15594	15706	15448	15306
4800	15345	15227	15759	15376	15309	14905	30664	15352	14812	15002	15183	15114	28280	14775	28453	48806	15603	15772	15490	15682	15231	15546	16124	16367	15505	15425	15812	15626	15569	15138	16611	15456	14923	15561	15997	15913	15507	15746	20681	37928	16161	44665	15738	16288	15610	15779	15753	15779
4815	15135	15329	15281	15575	15035	15374	30336	15413	14736	15125	15000	15087	28218	14803	22606	47923	15661	15600	15434	15508	15395	15565	15627	16164	15229	15573	15521	15626	15559	15259	16606	15233	15544	15818	15810	15800	15964	15731	20732	39637	16090	44782	15687	16159	15990	16438	15574	15623
4830	14876	15340	15598	15604	15412	15050	30458	15221	14716	14749	14960	15271	28794	14347	23436	61778	15533	15588	15443	15372	15439	15324	15774	16665	15460	15699	15826	15718	15638	15335	16904	15678	15303	15694	15926	16038	15435	15762	20817	40982	16318	44527	16064	16336	15854	16003	15543	15344
4845	14895	15458	15422	15401	15262	14876	30076	15317	14807	14728	14935	15183	28749	14998	24557	48333	15409	15788	15251	15514	15875	15413	15789	16146	15356	15464	15807	15528	15546	15107	16753	15326	15154	15448	15879	15935	15090	15295	21037	43210	16033	45651	15734	16278	15806	15600	15737	15776
4860	15372	15281	14867	15404	15526	15257	30073	15306	14809	14900	15153	14913	28248	14634	25995	50974	15507	15423	15236	15492	15757	15514	15748	15901	15397	15409	16179	15683	15762	15579	16767	15656	15515	15454	15735	15584	15430	15454	21404	40905	15947	45222	15825	16495	15542	15710	15569	15558
4875	15030	15263	15449	15474	15468	15138	30013	15261	14723	15041	15252	15077	28084	14662	24486	54404	15348	15986	15316	15773	15512	15888	15742	15945	15480	15294	15534	15731	15618	15702	16952	15079	15272	15576	16109	15969	15601	15537	21210	38410	16038	44975	15901	16192	15963	15955	15850	15742
4890	15157	15245	15195	15452	15184	14872	29809	15287	14783	15091	15162	15125	28118	14439	25125	48642	15287	15544	15255	15636	15516	15504	15583	15750	15513	15241	16016	15892	15426	15328	17164	15234	14923	15569	15944	16063	15247	15420	21946	36978	15933	45969	15827	16459	15792	16174	15765	15848
4905	15054	15010	15669	15358	15143	14901	30269	15470	15000	14827	15326	15005	28317	14576	26781	55871	15239	15532	15613	15648	15700	15611	15851	15889	15681	15545	16040	15716	15271	15370	16749	15450	15322	15804	15576	15650	15088	15661	21880	36441	15842	45647	15914	16208	15724	16405	15685	15812
4920	15240	15046	15555	15006	14942	15204	29681	15353	14832	15002	15178	14996	28463	14219	33127	42276	15230	15640	15354	15369	15770	15816	16092	16142	15215	15367	15833	15747	15708	15190	16748	15363	15586	15723	15695	15903	15306	15730	22637	37962	15645	46707	15465	16359	16215	16452	15669	15711
4935	15110	15627	15573	15620	15233	15236	30753	15221	14591	15023	15120	15113	28771	14598	31536	59817	15497	15570	15206	15552	15737	15673	15828	16861	15295	15411	15893	16035	15723	15275	17038	15428	15214	15720	15865	15651	15257	15719	23604	39604	16260	45562	15607	16306	15451	16552	15609	15591
4950	15403	14936	15480	15388	14836	15038	29999	15362	14772	15272	15277	15130	27963	14898	29772	34795	15464	15323	15502	15622	15352	15293	15819	16509	15575	15452	16034	15739	15442	15144	16923	15173	15206	15797	15798	15849	15376	15173	23793	40427	15932	45752	15664	16010	15981	16486	15518	15763
4965	15233	15305	15297	15231	15289	14605	30024	15311	15077	15030	15000	15087	28267	14449	28141	53882	15396	15321	15437	15407	15445	16013	15786	15766	15549	15237	15439	15873	15828	15000	17066	15217	15464	15454	15668	15777	15328	15602	24933	42203	16071	45689	15611	16214	16030	16177	15895	15739
4980	15602	14989	15305	15537	15130	15308	30256	15274	14551	14954	15406	15074	28569	14694	33409	46628	15306	15502	15432	15350	15719	15374	15692	16209	15614	15136	15457	15593	15498	15230	16929	15504	15340	15405	15794	15855	15345	15673	25426	44352	15936	45628	15992	16408	15913	16303	15699	15671
4995	14934	15002	15447	15575	15194	15401	30547	15423	14654	14895	15078	15133	28087	14532	28003	50766	15603	15991	15271	15704	15482	15579	15971	15826	15808	15540	15484	15630	15531	15048	16332	15108	15681	15716	15905	15503	15604	15506	25959	45102	15867	46171	15791	16535	16078	16395	15648	15600
5010	15405	15429	15667	15347	15010	15116	30278	15675	14661	14993	14792	14939	28887	14779	37053	55927	15427	15815	15361	15645	15440	15459	16171	15986	15903	15724	15608	15553	15703	15182	16801	15218	15120	15377	16055	15789	15556	15513	26254	42456	16153	46585	15985	16480	15463	16542	15304	15555
5025	14604	15099	15283	15331	15436	15007	30172	15135	14543	14973	15342	14996	27924	14609	30777	56063	15393	15767	15356	15685	15311	15357	15842	15746	15461	15578	15862	15550	15596	15402	16551	15245	15156	15716	15618	15824	15607	15952	27303	40533	15826	44943	15475	16280	15472	16604	15500	15831
5040	15191	15300	15506	15378	15340	15450	30065	15673	14637	14888	14864	15440	28290	14772	31582	41523	15386	15348	15175	15518	15665	15626	15968	15888	15485	15321	15799	15961	15431	15066	16816	15193	15341	15104	15779	15644	15360	15642	28619	39901	16082	46086	15928	16141	16320	16565	15439	15658
5055	14803	15449	15400	15362	15423	15256	30743	15213	14922	14852	15349	15131	28237	14429	45817	51699	15528	15800	15037	15789	15649	15890	15401	15879	15620	15224	16046	15276	15876	15132	16797	15410	15439	15511	15722	16175	15311	16026	29129	40165	15700	46585	15828	16199	15620	16643	15071	15888
5070	14925	15161	15559	15173	15432	15263	30399	15390	14646	15006	15127	14725	28108	14280	38710	46895	15515	15638	15125	15643	15348	15587	15922	15920	15640	15441	15800	15634	15678	15273	16675	15170	15113	15595	15956	15454	15359	15525	29428	39653	15948	46701	16270	16316	15247	16756	15820	15740
5085	15272	14996	15293	15116	15572	15253	30686	15209	14704	14810	14940	15116	28883	14221	32315	52540	15677	15451	15474	15234	15431	15686	15836	16125	15391	15404	16155	15643	15659	15311	16950	15017	15116	15841	15647	15674	15187	15380	32459	38305	16012	44855	15894	16317	16067	17023	15765	15965
5100	14894	15512	15399	15626	15200	15335	30269	15597	14410	14707	14957	14890	27873	14552	31967	53100	15287	15713	15439	15772	15276	15367	15951	16838	15439	15397	15519	15504	15902	15166	16839	15565	15244	15662	15631	15917	15200	15448	32118	38272	15997	45749	15923	16608	15528	17254	15714	15836
5115	14917	15409	15254	15532	15675	15291	30615	15438	14979	14831	15045	15216	28138	14421	32937	56642	15421	15899	15211	15659	15647	15703	15805	15670	15296	15745	15916	15917	15643	15235	16572	15548	15444	15350	16011	15742	15496	15919	31879	38142	16097	46449	15892	15948	15648	17169	15588	15928
5130	15120	15096	15398	14898	15323	14945	30575	15573	14721	14854	15254	14977	28264	14602	35690	50003	15393	15938	15623	15496	15640	15430	15668	16992	15569	15139	15733	15632	15630	15302	16901	15324	14967	15717	15738	15834	15410	15508	29810	38907	15968	45174	15888	16239	15686	17393	15374	15659
5145	15286	15104	15407	15244	15390	15095	30450	15443	14574	15023	15081	14923	28295	14324	34140	60373	15522	15696	15347	15846	15429	15605	15973	15979	15442	15497	16087	15741	15743	15396	16820	15589	15437	15679	15727	15383	15359	15553	29535	40239	16121	47040	15666	15983	16075	17482	15555	15662
5160	15286	15224	15584	14971	15474	15292	30598	15197	15020	14947	14919	15036	28660	14538	43634	42213	15469	15808	15235	15392	15491	15676	15699	15892	15560	15420	15749	15648	15454	15234	16965	15349	15167	15867	15879	15668	15376	15045	31345	45031	15984	47188	15810	16140	15876	17589	15871	15790
5175	15008	15356	15299	15521	15617	15283	30268	15427	14702	15146	15332	14966	28073	14490	37770	53724	15547	15953	15229	15444	15462	15604	15741	15753	15304	15317	15916	15594	15385	15241	16796	15273	15181	15795	15749	15450	15595	15509	32628	43656	16062	47869	15564	16212	15933	18093	15491	15728
5190	15319	15434	15210	15349	15507	15238	30449	15532	14632	15153	15118	15030	28397	14499	38253	45160	15605	15992	15443	15614	15401	15673	15418	15711	15170	15495	15314	15708	15441	15372	16946	15093	15262	15319	15731	15607	15349	15489	33570	39157	16010	47722	16017	16204	15730	18552	15531	15472
5205	14656	15010	15233	15155	15249	14894	30059	15384	14714	15116	15145	15083	28255	14659	52600	50768	15260	15328	15675	15564	15596	15418	15629	16066	15640	15579	15928	15801	15776	15043	16585	15123	14957	15576	15605	15687	15495	15728	35045	38045	16043	48938	15641	16237	15917	18861	15630	15686
5220	15030	15066	15138	15278	15693	15365	30325	15522	14916	14822	15161	15169	28381	14580	37570	51940	15392	15644	15173	15393	15431	15601	15631	15763	15668	15403	15711	15663	15583	15263	17008	15124	15046	15663	15725	15597	15713	15548	35952	38163	16072	48540	15570	16347	16139	19622	15757	15969
5235	14884	15359	15166	15593	15457	15165	30834	15338	14367	14811	15191	15143	28155	14456	43402	56790	15415	15507	15292	15352	15538	15797	15793	16265	15765	15704	16006	15299	15777	15172	16926	15517	15169	15324	15838	15476	15768	15409	36911	40625	16248	48774	15752	16412	15913	19837	15512	15522
5250	15244	15091	15541	15262	15149	15008	30827	15301	14724	14797	14906	14934	28267	14624	38507	52546	15497	15669	15331	15492	15581	15755	15841	16187	15598	15577	16086	15845	15660	15049	16657	15119	15043	15952	15961	15801	15407	15585	37106	43203	15875	47464	15683	16340	15874	20415	15427	15350
5265	15066	15577	15569	15174	14887	14926	31272	15364	14995	15182	15166	14975	28289	14660	39884	55015	15297	15768	15266	15730	15477	15599	16009	15740	15437	15439	15696	15766	15248	15026	16715	15386	15490	15439	15738	15851	15412	15582	36923	43936	16027	47855	15969	16477	15794	20797	15674	15622
5280	14588	15210	15371	15345	15038	14802	30648	15364	14700	14785	15038	15124	29197	14431	37122	54950	15408	15697	15264	15202	15657	15542	15714	15655	15344	15803	16080	15387	15570	15383	16899	15232	15088	15534	15855	15847	15314	15496	36468	44799	16091	48753	15663	16196	15847	21320	15646	15711
5295	15423	15115	15147	15217	15136	15237	30963	15500	14726	14866	14951	15083	28923	14691	40672	53602	15615	15754	15354	15381	15301	15589	15742	16022	15350	15732	15927	15179	15541	15444	16830	15284	15195	15505	15530	15972	15513	15396	35686	44475	15957	48168	15520	16468	15937	21679	15469	15435
5310	15339	15460	15464	15220	15024	15021	31020	15276	14384	15032	14833	15045	28352	14564	39559	54343	15459	15532	15418	15503	15349	15637	15568	15995	15586	15167	15686	15499	15542	15332	16599	15252	15340	15757	15570	15359	15180	15202	34681	45586	16005	49698	15673	16211	15470	21783	15429	15558
5325	15229	14961	15502	15205	14661	15130	30502	15269	14805	14927	15201	15117	28894	14450	46859	50949	15399	15437	15441	15569	15667	15490	16143	15833	15383	15597	15671	15637	15658	15235	16656	15670	15132	15583	15772	15904	15554	15486	32961	45644	16161	49921	15997	16035	15905	21945	15867	15894
5340	15329	15444	15298	15298	14899	15256	30894	14991	14845	14823	14892	15394	28640	14157	38132	48478	15397	15606	15472	15614	15274	15499	15967	16380	15549	16151	15696	15661	15656	15312	16942	15460	15261	15727	15795	15587	15272	15547	32309	46959	16422	48375	15481	15850	16124	22219	15739	15736
5355	15255	15346	15491	15407	15093	14941	31071	15656	14812	14922	14879	15292	28989	14714	39749	57249	15546	15527	15221	15562	15358	15580	15801	16714	15535	15771	15730	15857	15561	15046	16604	15687	15257	15631	15694	15565	15403	15941	31513	47273	15853	48557	15953	16196	15822	22880	15948	15858
5370	15150	15066	15337	15411	14658	14733	30849	15150	14758	14985	15110	15206	28118	14426	41265	60177	15396	15480	15234	15463	15233	15703	15790	15888	15666	15858	15871	15781	15784	15387	16836	15259	15192	15413	16009	15589	15656	15119	31519	47681	16115	48577	15887	16063	15809	23498	15559	15679
5385	14984	15267	15559	15410	15231	15458	30449	15543	14785	15252	14889	15009	28518	14703	41369	59305	15589	15362	15387	15507	15289	15605	15461	15624	15408	15896	15990	15677	15643	15320	16809	15367	15078	15602	15650	15831	15115	15370	30765	47982	16145	48996	15838	15915	15689	24514	15336	15612
5400	14803	15314	15338	15507	14951	15125	30949	15498	14890	14990	15263	15093	28164	14472	44686	57067	15299	15833	15345	15483	15650	15303	15508	15867	15632	16231	15595	15668	15272	15382	16717	15428	15249	15630	15382	15597	15526	15712	31036	48002	16105	48424	16023	16255	15690	25274	15767	15625
5415	15384	15267	15131	15377	15316	14963	30264	15482	14614	15134	15116	15163	29077	14496	44964	57592	15621	15500	15497	15585	15530	15113	15518	16138	15145	16590	15473	15695	15461	15288	16776	15323	15510	15632	15560	15978	15342	15381	31070	48763	16001	48620	15534	16187	15314	26703	15469	15387
5430	15047	15171	15491	15474	15185	15147	30374	15187	14549	14838	15292	14808	28495	14495	40367	50736	15498	15852	15372	15817	15669	15826	16107	15838	15291	17022	15792	15538	15998	15243	16433	15398	15335	15485	15740	15718	15491	15555	31044	48991	16298	48297	15752	16366	16223	28776	15692	15738
5445	15198	15241	15234	15276	15051	15140	30711	15565	14729	15135	15238	15238	28791	14783	41789	56179	15693	15672	15415	15590	15503	15625	15570	16741	15707	17552	15819	15541	15437	15136	16607	15090	15324	15570	15750	15886	15021	15448	31324	50430	16084	49411	15735	16027	15842	28273	15817	15537
5460	14926	15229	15087	15291	14994	15129	30374	15475	14742	15002	15062	15006	28754	14556	53553	51425	15235	15751	15273	15543	15514	15856	15455	16231	15602	17938	15748	15192	15538	15213	16620	15512	15205	15397	15692	15299	15335	15775	32737	50781	15744	48460	15905	16342	15865	30942	15129	15919
5475	15022	14933	15111	15228	14948	14901	30772	15361	14754	14837	14780	15036	28877	14664	55464	46926	15215	15877	15303	15533	15505	15486	15771	15807	15469	18867	15558	15425	15632	15782	16659	15175	15421	15558	15856	15905	15262	15418	34478	51284	16217	48994	15993	16101	15621	33593	15446	15551
5490	15293	15219	15101	14962	14932	15103	30720	15126	14963	15033	14946	15001	29042	14474	47427	53072	15447	15646	15433	15550	15529	15579	15437	15875	15250	18573	16112	15660	15129	15067	16812	15046	15236	15641	15509	15593	15118	15454	34866	51664	16068	49593	15904	15950	16257	32591	15624	15718
5505	14992	14783	15395	15465	14815	14845	30699	15457	14507	15022	15385	15010	29499	14649	52387	57733	15402	15600	15385	15280	15722	15514	15612	17356	15532	18521	15510	15895	15486	15314	16492	15519	14951	15505	15726	15996	15067	15338	36499	50947	16202	49575	15777	15980	15826	33902	15506	15357
5520	15166	15069	15598	15212	14539	14836	30549	15322	14863	15069	14992	14986	29267	14852	53610	52606	15256	15632	15268	15608	15547	15495	15902	15516	15663	19217	15660	15671	15884	15042	16890	14965	15077	15730	15681	15781	15466	15568	37467	49975	16036	48704	15494	16112	15649	33980	15414	15587
5535	15204	15248	15158	15475	15100	15305	30571	15252	14377	15165	14966	14976	29562	14420	47451	53793	15019	15720	15044	15512	15543	15473	15824	16363	15279	20382	15688	15427	15086	15156	16741	15210	15553	15478	15832	15435	14914	15592	38949	47616	15984	49710	15296	16151	15953	35086	15301	15644
5550	15057	15380	15365	15065	15001	15298	30549	15243	14377	15193	15093	15091	29410	14276	45685	54878	15162	15624	15432	15451	15168	15453	16102	16203	15313	19205	15706	15524	15480	15180	16909	15479	15233	15586	15868	15875	15482	15704	39508	45541	15509	51288	15737	16242	15882	37054	15484	15292
5565	14570	15447	15178	15192	15043	15165	31350	15369	14847	15214	14874	15105	29659	14493	61399	61762	15681	15511	15504	15554	15714	15577	15745	15610	15687	20224	15841	15464	15278	15387	16767	15222	14811	15641	15784	15389	15475	15624	40082	44149	15968	49591	15744	16035	15736	38670	15379	15286
5580	14671	15197	15246	15142	14623	14688	30998	15121	14722	15522	15009	15185	29381	14272	56783	58748	15077	15774	15569	15747	15222	15467	15866	16231	15184	21525	15735	15367	15673	15242	16526	14935	15020	15726	15447	15441	15179	15535	41125	42286	15774	49677	15511	15931	15848	38339	15527	15444
5595	14987	15021	15380	15315	14609	15075	30888	15274	14544	15011	14803	14784	29108	14325	43707	52177	15099	15850	15412	15555	15426	15579	15680	15889	15371	19974	15724	15293	15547	15040	16535	15212	15141	15498	15825	15587	15398	15428	41049	41263	16133	48522	15528	16065	16063	46036	15250	15402
5610	15139	14843	15149	15310	14401	14885	30278	15193	14706	15392	14808	14800	29669	14311	52999	42304	14974	15694	15565	15075	14851	15323	15691	15889	15614	20758	15623	15652	15433	14962	16657	14931	15035	15304	15153	15414	14740	15345	41640	41555	15882	51161	15993	16157	15444	43929	15476	15517
5625	14980	15035	15315	15377	14632	14771	30345	15288	14413	15330	14767	14725	28718	14387	42088	61438	15383	15539	15337	15492	15339	15408	15805	16254	15606	21795	16016	15194	15230	15417	16833	15334	15134	15376	15455	15315	15465	15492	40960	40079	15878	50512	15754	15967	15799	48674	15500	15493
5640	14790	15120	14793	15436	14571	15079	30513	15173	14647	15530	15319	14853	29110	14409	45988	57746	15513	15403	15260	15646	15635	15554	15448	15539	15342	21423	16008	15415	15417	15145	16561	15052	15322	15193	15727	15491	15203	15229	41715	43745	15633	54231	15429	16239	15495	42125	15583	15309
5655	15330	15046	15277	14854	14714	15218	30554	15185	14690	15746	15067	14920	28861	14285	48528	50654	15391	15380	15067	15293	15292	15579	15559	16039	15123	25224	15948	15026	15606	15302	16720	15535	15146	15380	15980	15683	15307	15640	42393	42839	16194	52349	16061	16117	15855	41255	15469	15649
5670	14788	14556	14914	15011	15126	15068	30706	15114	14512	15763	14587	14776	29205	14455	42328	61043	15470	15707	15241	14980	15575	15406	15380	15520	15539	23071	15565	15301	15063	14969	16493	14731	15018	15705	15635	15352	15104	15578	42826	41328	15895	53208	15468	15938	15653	42878	15321	15401
5685	15068	15204	15105	15503	14598	14746	30289	15151	14751	16055	14861	15029	29233	14298	45416	59305	15263	15158	15382	15556	15403	15359	15770	16627	15282	22368	15667	15663	15372	15199	16816	15332	15242	15590	15896	15555	15319	15364	42891	41700	15988	60618	15656	15885	15511	44570	15428	15372
5700	14907	15179	15129	14806	14849	14807	30135	15178	14594	15828	14536	14757	28986	14361	48516	49897	15341	15622	15068	15570	15243	15510	15397	15505	15152	22972	15648	15637	15169	15328	16573	15241	15008	15678	15926	15770	15211	15340	43218	44408	15657	58849	15836	15767	15581	43768	15226	15797
5715	14882	14695	15108	15225	14772	14764	30480	15477	14359	15874	14599	14725	29102	14604	48442	60641	15208	15763	15458	15294	15289	15366	15371	15638	15055	24030	15581	15545	15535	15017	16904	14784	14844	15542	15405	15496	15156	15460	42579	45186	16039	67677	15641	16218	15156	44776	15431	15319
5730	15343	15095	15097	15015	14647	14727	30983	15263	14463	16117	14650	15064	29128	14256	51130	64254	15083	15619	15177	15229	15032	15349	15555	15562	15434	23506	15445	15309	15255	15255	16636	15129	15046	15568	15523	15467	15164	15365	43368	47387	15768	67114	15434	16086	15113	45612	15503	15482
5745	14875	15122	14850	15388	14996	15449	30499	15318	14359	16014	14947	14720	29020	14005	48189	58444	15228	15445	15261	15247	15152	15473	15818	16110	15225	21900	15656	15321	15019	15087	16702	15115	15140	15425	16666	15475	15015	15400	43449	45888	15881	58844	15646	16352	15818	47164	15284	15356
5760	14525	14786	15074	15107	14838	14750	30660	15430	14476	16237	14874	14708	29311	14263	50153	57077	15128	15570	14886	15164	15078	15182	15290	15572	15104	22217	15731	15732	15090	14939	16657	15361	14954	15355	16013	15549	15039	15629	38765	44018	15950	63967	16002	15681	15387	47534	15231	15449
5775	14632	15447	15050	15397	14593	14929	30845	14937	14591	16595	14877	14611	30179	14017	61187	60174	15512	15549	15067	15468	15296	15482	15593	15773	15419	22287	15615	15679	15669	15190	16440	15412	14917	15294	15628	15537	14961	15373	37604	44155	15656	70137	15591	16381	15742	52482	15544	15491
5790	14566	15084	14972	15263	14996	14886	31234	14986	14645	16926	15026	14993	29803	14059	57230	55591	15385	15608	15031	15603	15434	15533	15491	15625	15240	21911	15520	15516	15455	14965	16702	15088	15056	15216	15791	15670	15103	15415	36758	43281	15793	67330	15540	16092	15719	45770	15577	15059
5805	14938	15083	15000	15006	14537	14681	30937	15341	14698	17321	15157	14855	30419	14372	54244	45587	15262	15653	14971	15532	15432	15524	15437	15633	15270	22209	15480	15476	15445	15218	16476	15108	14956	15127	16040	15352	15375	15480	36545	41932	15608	62138	15651	16080	15902	46381	15425	15448
5820	14887	14947	15332	15220	14811	14807	30588	15211	14604	17281	14848	14974	30368	14440	45605	56422	15193	15093	15036	15409	15135	15939	15630	15857	15595	22041	15570	15673	15237	14624	16894	15088	15000	15590	15776	15396	15251	15277	35490	40835	15640	64945	15674	16235	15447	46977	15395	15394
5835	14752	15270	14911	15211	14710	14654	31456	14985	14553	17416	14582	15032	30912	14363	58918	46251	14861	15242	15105	15179	15237	15546	15530	15400	15458	22156	15786	14943	15348	14989	16819	14872	15220	15437	16282	15407	14962	15489	34380	41006	15660	58024	15730	16010	15756	53073	15423	15262
5850	14872	15029	14949	15044	14614	14934	30594	15129	14642	17781	14744	14761	30582	14059	49409	51927	15167	15015	15410	15376	15379	15390	15723	16302	15278	22648	15574	15497	15356	14759	16700	15004	15128	15834	15761	15582	15067	15452	36082	39657	16136	57454	15419	16083	15414	47817	15580	15213
5865	14890	15167	15124	15096	14633	14807	31045	15175	14434	20650	14989	14794	31241	14571	45557	51668	15134	15281	14891	15072	15148	15380	15635	15453	15214	22610	15451	15105	15243	14915	17027	15250	14745	15655	15787	15673	15126	15530	37608	39982	15817	58726	15578	16177	15254	46709	15067	15568
5880	14682	15154	15067	15018	14149	14660	30995	15111	14602	17973	14717	14721	31324	13954	46152	64338	15273	15253	15104	15103	15276	15351	15984	16144	15124	22471	15800	15543	15378	14852	16608	14981	15037	15243	16024	15495	15100	15149	36173	41548	15677	62595	15680	15971	15228	48311	15545	15177
5895	14653	14606	15031	15136	14885	15002	31835	15082	14471	19210	14458	14678	31628	14338	48065	56871	15079	15469	15545	15195	14858	15516	15398	16112	15077	22501	15622	15218	15634	15225	16860	15222	15097	15670	15950	15497	15250	15638	39613	42135	16134	67645	15715	16061	15493	49567	15308	15455
5910	14919	15139	15213	14768	14690	14896	30832	15095	14330	18692	15030	14876	31316	14634	43041	57727	15087	15583	15039	15108	14889	15372	15534	15712	15336	22617	15527	15014	15333	15048	16513	15229	14956	15252	16364	15396	15258	15503	35785	42793	15766	58379	15333	15958	15235	49355	15333	15377
5925	14890	14734	14764	14862	14969	15094	31398	15081	14426	18756	15083	14907	31915	14179	55593	46993	15405	15291	15166	15352	15322	15445	15582	15983	15275	22826	15781	15116	15294	15133	16727	15245	14916	15258	16689	15245	15149	15276	34860	43354	15638	67536	15383	16161	16097	49337	15391	15280
5940	14866	15163	15049	15309	14382	15072	31448	15177	14732	19719	15191	14987	32528	14200	44419	56587	14803	15482	15448	15241	15314	15529	15649	15506	15078	22981	15521	15383	15426	15187	16866	15202	15160	15345	17028	15293	15211	15601	40190	43873	16142	71527	15350	15913	15375	50803	15421	15413
5955	14794	15009	14940	15166	14351	14732	32904	15189	14569	20031	14967	14991	32953	14155	44724	52138	15171	15619	15445	15344	14971	15514	15437	15320	15264	23178	15553	14914	15345	14947	16617	15071	15083	15150	17241	15362	14982	15067	36487	44318	15501	73508	15279	16170	15491	48925	15336	15030
5970	14872	15053	14868	14859	14451	14961	31782	15078	14656	19649	15140	14602	33426	14302	43180	60025	15290	15459	15153	15409	15182	15203	15821	15882	15326	23162	15637	15374	15332	14980	16784	14702	15067	15398	17635	15681	15209	15390	35140	45248	15634	67853	15512	16296	15617	50283	15039	15642
5985	14390	14953	15148	14961	14699	14916	31498	15092	14496	19892	14700	15173	33840	14045	48426	61729	15285	15478	15220	15324	15368	15326	15560	15386	15038	23341	15790	15164	15338	15097	16556	15086	14931	15153	17884	15456	14801	15646	39856	45927	15762	64713	15343	16241	15391	49440	15027	15254
6000

## Sheet: Table 2 Category 1
Time	F1	F1	F1	F1	F2	F2	F2	F2	F3	F3	F3	F3	F4	F4	F4	F4	F5	F5	F5	F5	F6	F6	F6	F6	F7	F7	F7	F7	F8	F8	F8	F8	F9	F9	F9	F9	F10	F10	F10	F10	F11	F11	F11	F11	F12	F12	F12	F12	F12
0	11569	13113	12261	13300	11926	11422	11356	11922	12313	11857	12397	12044	12577	12475	12562	12396	12026	12058	12397	12260	12046	12164	12737	12900	12729	12903	13047	12998	12272	12335	12767	12463	11878	12681	12197	12673	12688	12842	13071	13349	11961	13295	12542	12956	13505	13550	13698	13434	12845
15	10988	12316	11887	12548	11584	11240	11074	12206	12102	11795	12233	11972	12260	12150	12300	12498	11611	11531	12129	11938	11776	12100	12204	12425	12131	12553	12853	12317	11756	12295	12266	12223	11789	12347	11572	12142	11670	12369	12791	12620	11249	12003	11697	12136	12429	12750	12510	13094	12628
30	10651	12007	11567	12392	11369	10898	10825	11812	11780	11492	12025	11806	11951	12151	12160	12503	11980	11524	11956	12015	11853	12061	12250	12466	11776	12173	12183	12476	11406	12385	12174	11856	11362	12019	11659	11751	11869	12073	12665	12422	11421	12897	11854	12197	12444	12574	12674	12714	12273
45	10899	12244	11578	12250	11264	10915	10752	11515	11847	11905	12423	11785	12121	12317	12286	12308	11713	11630	12209	12384	11742	12098	12226	12598	12028	12347	12230	12778	11466	12581	12144	11779	11383	12020	11423	11959	11659	12292	12590	12152	11086	12574	11605	12337	12701	13083	12626	12785	12410
60	11037	11957	11794	12301	11495	11046	10989	11347	12111	11894	12373	11820	12002	12068	12306	12379	11422	11817	12131	12116	11611	11851	12281	12361	12058	12288	12523	12158	11593	12776	12016	11974	11451	12188	11572	12001	11462	12026	12570	12304	11357	12387	11791	12050	12660	12951	12868	12398	12182
75	10672	12043	11592	12401	11349	10924	10754	11498	11979	12018	12598	12362	12058	12193	12211	12178	11803	11792	12103	12168	11847	11987	12233	12540	12243	12299	12257	12694	11666	12072	12249	11994	11489	12147	11662	12037	11660	11919	12518	12428	11172	13079	11716	11958	12724	12899	12708	12512	12181
90	10706	11993	11411	12287	11388	10906	10488	11218	11899	11975	12281	12188	12324	12178	11862	12062	11687	11924	12209	12365	11764	11933	12501	12656	12150	12212	12628	12312	11584	12087	12002	11902	11541	11971	11469	11905	11974	12225	12446	12037	11209	12824	11663	12241	12707	12642	12902	12389	12511
105	10873	12421	11606	12343	11096	11098	10605	11287	12065	11718	12306	11750	12126	12264	12271	12039	11906	11773	12276	12158	11531	11834	11873	12479	11771	12263	12325	12834	11414	12853	12423	11930	11412	12157	11511	11881	11700	12158	12303	11965	11734	12620	11548	12480	12438	12878	12678	12770	12458
120	10797	12039	11340	12057	10920	10906	10758	11231	11970	11685	12155	11635	12058	12038	12506	12126	11511	11654	11872	12155	11893	11908	12038	12068	11929	12220	12393	12171	11642	12669	11902	11928	11371	12277	11628	11799	11451	11914	12348	12017	11349	12675	11701	12277	12571	12597	12792	12580	12640
135	10518	11936	11347	12285	10767	10813	11001	10890	11771	11936	12204	12064	12095	12055	12229	12335	11709	11710	12009	12397	11514	11709	11929	12356	11785	11995	12609	12396	11613	12028	12298	12038	11415	12249	11427	12015	11472	11956	12266	12031	11515	12919	11637	12366	12418	12735	12604	12484	12428
150	10692	12276	11305	11996	11312	10892	10753	11240	11906	11668	12365	11781	12366	11943	12153	12365	11602	11400	12297	12078	11856	11967	11959	12160	12304	12164	12263	12188	11658	12035	12132	11935	11209	12022	11297	12107	11581	12054	12648	11717	11296	11908	11305	12152	12500	12685	12784	12621	12255
165	10745	11940	11539	12187	11086	11001	10846	11404	11882	11736	12301	12168	12210	12147	11982	12258	11424	11436	12132	12041	11597	11664	11905	12369	11998	11903	12154	12455	11820	12753	12072	11930	11214	12073	11685	12038	11461	11907	12219	11946	11460	11537	11827	12420	12850	12991	12827	12817	12334
180	10821	12014	11521	12061	11075	10961	10749	11409	12087	11757	12438	11822	12136	12220	11939	12264	11622	11675	12027	12061	11667	11729	11827	12332	12011	12185	12398	12243	11521	12190	12109	11710	11392	12114	11646	11722	11624	11880	12464	12067	11274	12215	11795	12243	12483	12959	13028	12546	12517
195	10710	12399	11226	12372	11189	10935	10926	11274	12035	11969	12105	11922	12109	12233	11999	12058	11457	11693	12177	12161	11695	11376	11814	12428	12110	12060	12624	12094	11581	12643	12097	12019	11366	11954	11646	12122	11481	11975	12477	12229	11335	11609	11769	12276	12678	12688	12632	12386	12289
210	10777	11953	11252	12305	11191	10692	10702	11427	11881	11813	12164	12010	12188	12225	12276	12082	11600	11761	12006	11813	11687	11801	12000	12431	12092	12135	12331	12434	11657	13058	12282	11806	11257	12163	11633	11883	11898	12144	12397	12059	11457	12970	11853	12131	12717	12910	12749	12792	12487
225	10818	11936	11419	12321	11026	10700	10687	11154	11878	12004	12253	12020	12059	12055	12089	12285	11503	11857	11988	11842	11665	11814	12240	12229	12107	12145	12308	12343	11630	12554	12108	11934	11374	12089	11632	11819	11418	11673	12094	11973	11374	11644	11715	12295	12834	12533	12736	12411	12204
240	10970	12006	11259	12154	11087	10760	10751	11348	11867	11923	12627	11901	12425	12003	12401	12264	11562	11616	12112	12179	11832	11984	12191	12254	12125	12311	12617	12109	11458	12096	12265	11580	11191	12160	11687	11849	11730	12006	12095	12055	11123	11782	11603	12017	12726	12646	12833	12534	12427
255	10966	12188	11403	11936	11318	10670	10699	11239	12184	11859	12116	12066	12093	12138	12164	11950	11717	11535	12469	12404	11571	11662	12081	11985	12039	12322	12235	12313	11688	11898	12197	12028	11391	12056	11450	11876	11857	11912	12187	11753	11431	12934	11855	12104	12535	12776	12442	12291	12415
270	11076	11843	11441	12589	11169	10937	10721	11363	11630	11865	12344	12031	12145	12036	12008	12137	11750	11724	11981	12197	11917	11712	11949	12215	12089	12185	12784	12564	11768	12284	12288	12065	11290	11922	11701	11826	11845	11822	12223	12035	11301	11948	12016	12133	12439	12851	12484	12720	12572
285	11357	11804	11804	12234	11071	10793	10419	11021	12089	11989	12310	11950	11907	11917	11908	12063	11881	11697	11900	12084	11618	11507	12103	12263	11945	12138	12675	12343	11427	12629	12307	11833	11287	12118	11616	12008	11752	12137	12487	11819	11124	12773	11690	12336	12596	12992	12880	12536	12767
300	10813	12309	11586	12453	11143	10747	10755	11267	11759	12038	12481	11827	12084	12478	12136	12109	11528	11706	12070	12107	11583	11925	11836	12110	12019	12129	12297	12333	11739	12062	12297	12052	11131	12198	11283	11867	11544	11845	12016	11935	11414	12364	11961	12107	12409	12699	12684	12368	12404
315	10881	12006	11631	12097	11125	10934	10757	10983	12224	11801	12135	11953	12063	12335	11961	12250	11641	11380	12137	12156	11525	11697	11959	12163	12058	12079	12378	12331	11772	11967	12279	11996	11290	12080	11589	11888	11693	12181	12250	11815	11293	11745	11992	12249	12397	12712	12723	12735	12509
330	11066	12034	11335	11906	10841	10838	10701	11091	11814	11903	12234	11821	11948	11887	12125	12385	11800	11681	11820	12143	11975	11700	11803	12345	12272	12291	12498	12575	11531	12464	12069	11919	11282	12154	11585	12009	11304	11958	11875	12043	11357	11761	11612	12340	12717	12777	12529	12504	12329
345	11063	12009	11620	12113	11167	11035	10914	11320	11662	11823	12234	11999	12154	11917	12084	12332	11679	11702	12030	11972	11576	11602	12097	12328	12211	12128	12340	12573	11333	11533	12359	11889	11577	12030	11524	11843	11709	12065	12421	12035	11343	12233	11997	12350	12736	13042	12692	12632	12241
360	11054	12168	11563	12315	11251	11459	10688	11249	11810	12164	12291	12048	12007	12258	12224	12155	11700	11935	12035	12064	11513	11534	12125	12232	12308	12127	12707	12835	11496	12597	12253	11915	11256	12204	11464	12262	11727	11814	12113	12160	11312	11631	11553	12149	12774	13135	12749	12611	12303
375	10896	11965	11707	12150	11043	11916	10584	11364	12082	11951	12370	11953	11994	11795	12161	12174	11912	11795	12158	12132	11692	11702	11836	12323	12199	12337	12422	12259	11599	12619	12249	11816	11418	11988	11718	12202	11976	11952	11977	11945	11628	12815	11440	12280	12754	12990	12705	12388	12221
390	11034	11993	11614	11919	11156	12312	10934	11133	12026	11900	12473	12214	12106	12155	12324	12225	11831	11731	12154	12070	11423	11834	12116	12435	12226	12309	12646	12098	11429	12418	12111	12068	11519	12024	11681	11873	11676	11857	12042	11944	11313	12440	11643	12212	12638	12463	12813	12663	11869
405	10982	12020	11451	11940	10991	12317	10869	11183	11694	11964	12504	12327	12212	11908	11829	12270	11776	11507	12158	12074	11347	11561	11982	12419	12146	12242	12449	12292	11564	12882	12106	11945	11379	11867	11654	12326	11839	11999	12228	12009	11109	12941	11941	12288	12697	12909	12627	12704	12410
420	11034	11719	11570	12433	11396	12493	10908	11289	12076	11970	12337	11876	11978	12194	12320	12151	11503	11555	11949	12125	11532	11764	11998	12247	12236	12010	12109	12327	11474	12806	12145	11775	11517	11942	11734	11992	11641	12057	12147	11971	11374	11511	11765	12155	12858	13230	12513	12356	12313
435	11226	11905	11421	12134	11177	12983	10795	11407	12242	12098	12167	12100	12060	12042	12118	12313	11640	11419	11913	11994	11704	11595	12077	12018	12068	12290	12281	12350	11644	12268	11994	12129	11442	12093	11391	11932	11792	11966	12178	11970	11435	12957	11730	12053	12644	12690	12274	12496	12367
450	10841	12010	11446	11836	11162	14004	10922	11093	12173	12298	12444	11949	12062	12174	12009	12046	11557	11608	11958	11956	11647	11522	11857	12107	12037	12237	12554	12281	11752	11785	12098	11792	11537	12328	11416	11883	11392	11891	12130	11913	11245	11746	11541	11921	12698	12910	12692	12299	12237
465	11096	11997	11593	11860	11268	14295	10947	11206	12171	12291	12223	12197	12130	11967	12270	12029	11551	11843	12010	12222	11720	11836	12015	12042	12097	12435	12076	12243	11654	12144	12046	11931	11536	12022	11765	11886	11672	11889	12252	11786	11339	11760	11634	12287	12693	12733	12532	12555	12188
480	11164	12065	11517	11890	11330	16156	10867	11009	12075	12068	12361	12359	11817	12035	12180	11929	11405	11505	12073	12100	11683	11793	11774	12016	12308	12072	12284	12277	11597	12258	11980	11804	11215	12135	11433	12020	11659	11704	12044	12156	11379	11815	11759	12328	12452	12667	12344	12589	12238
495	11206	12037	11618	12081	11319	18293	11001	10825	11804	12245	12226	12266	12179	12097	12132	12259	11596	11691	12046	11991	11465	11533	12068	12201	12058	12296	12211	12542	11760	12456	12235	11944	11328	11828	11648	12007	11622	12039	12156	11906	11287	12065	11688	12430	12634	12812	12727	12587	12304
510	11010	12077	11727	11987	11187	21741	11311	11102	12029	12178	12217	12230	11929	12320	11918	12162	11500	11910	11970	12222	11464	11489	11876	12040	12034	12237	12287	12267	11600	12182	12288	11994	11446	12083	11624	11912	11538	11909	12151	11912	11249	11775	11734	12415	12493	12713	12464	12340	12297
525	10983	12110	11514	11846	11186	23639	11110	11288	12361	12212	12235	12347	11968	12111	12053	12103	11550	11553	12243	12126	11407	11767	11895	12199	12116	12248	12479	12197	11466	12355	12215	11881	11429	12032	11483	11761	11696	11870	11902	12134	11463	12425	11632	12198	12518	12948	12865	12592	12257
540	11018	12098	11470	12367	11303	29232	10991	11195	12154	12052	12384	12431	12032	12134	11853	12069	11578	11709	12292	12162	11491	11498	11772	11738	11812	11834	12631	11966	11812	12297	11954	12032	11297	11868	11498	11805	11640	11908	12146	11681	11531	11611	11811	11903	12493	12827	12521	12726	12249
555	11258	12123	11836	12066	11294	28451	11004	11180	12292	12166	12336	12243	12074	11756	12032	12042	11376	11879	12207	11859	11527	11585	12139	12249	11907	12058	12874	12560	11842	12420	12338	11890	11318	12145	11647	12020	11542	11676	12407	12046	11354	12314	11834	12012	12791	12663	12503	12729	12254
570	11176	11850	11540	11911	11072	30831	11274	11175	12388	12308	12090	12178	11920	12101	12159	11935	11717	12017	12231	12019	11578	11697	11917	12170	12292	12028	12099	12365	11348	12096	11954	12007	11434	12117	11547	11999	11552	11926	12008	11786	11327	12181	11528	12236	12388	12721	12543	12579	12131
585	10887	11754	11164	12086	11484	34740	12799	11128	12182	12171	12190	12294	11737	12068	12076	12043	11631	11876	12237	11984	11650	11471	12099	12193	12081	12072	12366	12538	11679	12287	12248	11825	11595	12038	11754	12191	11556	11912	12216	11890	11307	12195	11764	12133	12421	12648	12774	12548	12418
600	10976	11551	11581	12071	11480	39930	13947	11071	12178	12173	12222	12498	11993	11941	12008	12126	11793	11879	11929	12255	11435	11622	12038	12239	12079	12202	12356	12260	11600	11896	12059	12132	11425	12088	11659	12153	11781	12086	12160	11923	11084	11816	11982	12097	12463	12699	12779	12404	12205
615	11404	11818	11464	12019	12148	44167	15286	11565	12090	12426	12390	12251	12269	12243	12131	11947	11694	11929	12216	12129	11671	11332	11930	12045	12148	11888	12206	12222	11724	12475	12206	11820	11596	11814	11710	12163	11543	11900	12036	11847	11141	12264	11923	12110	12929	12988	12773	12487	12400
630	11385	12111	11481	12044	12617	50878	18129	12068	12533	12600	12561	12402	11938	12218	12346	12197	11605	11895	12423	11781	11624	11735	11790	12201	11983	11979	12291	12230	11674	12615	12019	12009	11396	11895	11604	12242	11590	11815	12016	11727	11382	11670	11703	12153	12530	12854	12710	12498	12134
645	11187	11850	11589	12151	14324	54215	19618	12231	12118	12353	12109	12152	12337	12174	12136	12209	11724	11610	12206	11994	11592	11539	11674	12049	12124	12174	12569	12765	11650	12289	12065	12043	11421	12023	11344	11773	11506	12023	12112	11756	11166	12461	11727	12159	12385	12741	12509	12397	12338
660	10995	11752	11675	11739	15624	54733	23582	12992	12310	12314	12226	12491	12020	11989	12075	12179	11745	11782	12180	12108	11672	11571	11887	11906	12079	11745	12261	12392	11611	12606	11984	12046	11475	11903	11577	12220	11500	11834	12194	11776	11389	12436	11718	12015	12482	13083	12734	12455	12261
675	11594	11827	11602	12014	16957	64177	21281	13185	12576	12332	11954	12542	12034	12176	12102	11919	11285	11635	12305	12174	11422	11459	11789	11935	11985	11972	12406	12516	11881	12327	12152	11902	11761	11903	11669	11736	11838	12021	11908	11807	11335	12299	11570	12207	12512	12870	12687	12799	11909
690	11330	12000	11718	11751	19687	63536	24692	13845	12283	12448	12281	12450	12187	11976	12099	12134	11585	11778	12464	11995	11444	11628	12112	11960	12230	12192	12487	12138	11202	13368	12022	12041	11474	11755	11579	12038	11854	11897	12010	11758	11392	12349	11795	12238	12518	12694	12707	12370	12052
705	11201	11864	12278	12111	24564	62927	30448	15957	12239	12175	12396	12504	11891	11938	12044	12032	11670	11782	12972	12032	11327	11385	11854	12141	11966	12020	12749	12132	11428	12485	12284	11960	11651	12096	11514	11900	11548	11838	12007	12080	11505	11544	11578	12067	12581	12735	12413	12286	12348
720	11125	11967	12375	11999	28221	70077	33380	18394	12150	12222	12147	12106	12007	12104	12080	11847	11763	11667	13549	11953	11495	11562	11870	12102	12131	12067	12431	12006	11497	12688	12135	11865	11426	12163	11734	11892	11635	11845	12035	11630	11310	11664	11915	11962	12683	12599	12350	12654	12017
735	11088	12104	13480	11980	37527	83996	39580	23583	12362	12285	12461	12279	12061	12442	11947	12195	11792	11708	14622	12015	11414	11695	11805	12116	11934	12332	11976	12672	11817	13107	12307	11976	11559	11943	11664	11894	11478	12029	12039	11888	11375	12658	11911	11971	12510	12954	12846	12404	12252
750	11169	11845	14472	11989	41857	89175	41205	28616	12382	12379	12480	12619	12135	12040	11887	12210	11831	12119	15922	12107	11421	11629	11791	11972	12203	12136	12634	12142	11764	12954	12294	12135	11634	12119	11591	12240	11518	12031	12131	11939	11308	12040	11882	12356	12373	12570	12842	12381	12046
765	11627	11933	16182	12432	48137	96419	44910	35187	12193	12585	12076	12334	12220	11987	11823	11969	11575	11754	17725	12028	11580	11240	11876	12039	12075	12192	12483	12277	11644	13905	12061	11890	11518	12317	11500	11885	11393	12050	12064	12041	11277	11930	11861	12283	12215	12415	12644	12344	12513
780	11065	12030	16945	11935	56388	102959	49755	43288	12139	12279	12293	12446	12161	11845	12105	11955	11715	11826	19206	12494	11616	11440	11627	11902	12057	12282	12215	12112	11414	15239	12148	11762	11403	11937	11870	11735	11701	11826	12115	12152	11241	11634	11855	11957	12624	12805	12666	12476	12242
795	11586	11868	18092	12098	66061	101298	48965	49757	12171	12451	12280	12302	12120	11818	12121	12115	11444	11685	21453	11893	11374	11647	11512	12059	12174	12022	12313	12509	11487	16500	12028	11906	11343	12291	11703	11924	11673	11897	11909	11446	11180	11800	11600	12254	12330	12930	12504	12338	12232
810	11577	11699	18315	12002	69121	102280	54535	59428	12263	12271	12456	12438	12228	11844	11927	12115	11593	11843	25986	12050	11303	11575	11633	12214	12084	11961	12238	12439	11396	18579	11947	11995	11647	12142	11744	12054	11650	11754	12185	12004	11151	12621	11953	12190	12164	12647	12668	12590	12451
825	11237	11780	20397	12075	71030	103800	57102	66582	12411	12395	11873	12302	11951	12154	11939	11978	11537	11950	30029	12229	11170	11579	11590	11997	12113	12011	12255	12581	11696	21348	12025	11868	11645	12200	11571	11971	11718	11769	11962	11747	11331	12726	11636	12293	12345	12901	12705	12233	12069
840	11340	11685	21547	12058	75724	105931	58699	69792	12625	12329	12316	12455	12074	12132	11881	12050	11648	11949	35005	12514	11516	11407	11903	12152	12063	12133	12243	12148	11734	24450	12098	12106	11412	11964	11602	11891	11880	11793	11795	11769	11310	11701	11832	12106	12284	12205	12435	12168	12399
855	11457	12005	23332	11935	77666	105283	71005	76572	12184	12383	12384	12402	11790	12067	11916	11796	11526	11974	41045	13300	11148	11510	11691	11983	12084	12112	12247	12273	11677	26830	12299	11811	11482	11915	11716	12111	11784	11684	12066	11574	11030	12093	11864	12052	12543	12934	12780	12411	12377
870	11532	11904	33304	11920	87050	105163	70151	86979	11940	12164	12075	12242	12000	12207	12064	11946	11526	12049	46607	15326	11423	11471	11666	11805	11838	12297	12459	11964	11776	30590	12157	12074	11243	11917	11646	12078	11828	11862	11729	11931	11422	12125	11803	12058	12272	12790	12454	12227	12282
885	11661	11950	37670	11709	96032	104729	70248	98068	12339	12069	11994	12067	12069	12116	12131	12127	11790	11854	51538	18041	11416	11411	11638	12140	11956	12069	12371	11899	11525	35780	11813	11907	11480	12122	11738	11995	12294	11685	12087	11686	11143	12334	11840	12169	12483	12686	12373	12429	12153
900	11300	11749	50917	11721	110202	104504	79342	106386	12320	12367	11984	12446	11997	12023	12040	12097	11461	11962	59703	18664	11588	11462	11840	12089	11895	11796	12581	12221	11632	41547	11960	11742	11559	11787	11904	11650	12048	11642	12140	11656	11275	11916	11913	11970	12369	12600	12769	12478	12337
915	11575	12053	59892	12191	115937	104312	88656	110754	12070	12402	12394	12655	12426	12245	11918	12398	11500	11843	59263	20215	11509	11452	11707	12135	11858	12303	12111	11996	11515	46903	11951	12248	11360	12043	11633	11958	12159	11756	12005	11809	11067	12306	11703	12053	12280	12684	12432	12256	12049
930	11521	11905	70654	12097	120024	105570	91370	117788	12164	12315	12338	12304	12210	11954	12138	12103	11538	11813	72396	22367	11682	11472	11631	11999	11844	11905	12037	12712	11599	51453	12155	11880	11568	12144	11597	11803	12461	11863	12170	11439	11120	11866	11818	12185	12237	12730	12504	12351	12144
945	11321	11704	89444	12000	125567	107333	105830	125595	12586	12241	12328	12499	12179	11950	12077	11876	11777	11987	83510	25422	11354	11392	11704	11928	11948	12049	12293	12046	11658	60030	12065	12028	11428	11985	11714	11804	13460	11687	12087	11683	11087	12462	11693	11969	12443	12706	12648	12125	12364
960	11487	11954	104059	12021	126647	107660	104368	128035	12412	12681	12206	12362	11903	12021	12177	12108	11659	12005	85147	25164	11550	11317	11878	11809	11953	11936	12372	12006	11557	69926	11761	11906	11595	11987	11691	11600	13805	11633	12062	11764	11376	11779	11735	11905	12365	12396	12493	12498	12421
975	11553	11664	116251	11968	128340	106771	104400	131837	12235	12220	11913	12405	11947	12071	11823	12151	11738	12366	103450	30725	11251	11425	11772	11788	12000	12027	12200	12099	11746	77219	12094	12386	11470	11988	11493	11847	14343	11741	11924	11381	11347	11469	11523	12125	12357	12818	12587	12241	12322
990	11428	11956	128693	11921	130228	107247	108377	137939	12449	12504	12193	12377	11957	12152	11849	11927	11469	12036	115167	34031	11542	11659	11745	11890	12093	12235	12440	12296	11588	98014	12043	11990	11394	11806	11580	11862	14684	11891	12016	11773	11165	11728	11692	12427	12333	12396	12549	12478	12100
1005	11441	11878	136800	12245	129253	110897	109918	134734	12267	12558	12262	12570	12135	11945	12045	12226	11730	11799	127574	34612	11386	11490	11480	11773	12017	11918	12181	12080	11741	90800	12008	11758	11514	11818	11414	11885	15482	11624	11853	11811	11226	11902	11747	11913	12574	12957	12752	12357	12270
1020	11225	11906	144802	12619	135119	107295	110440	138786	12121	12362	12278	12374	12206	12166	11970	12130	12111	12224	128468	37583	11365	11531	11461	11882	11977	12169	12446	12302	11639	112839	12173	12052	11545	11930	11693	11818	16655	11754	12104	11684	11314	11846	11821	12275	12513	12655	12553	12322	12143
1035	11592	11852	144203	14553	138902	106867	111525	138761	12436	12408	12339	12574	11902	11963	12111	11812	11742	11973	139263	49148	11596	11500	11811	11926	12092	12271	12275	12255	11450	121715	11973	11790	11419	12025	11477	11930	17909	11847	11970	11888	11389	11649	11850	11877	12431	12740	12447	12655	12405
1050	11505	11751	145796	17178	136938	109120	113408	139024	12196	12428	12268	12791	12068	12091	12320	11909	11797	11830	163470	58713	11631	11777	11727	11941	11931	11982	12145	12265	11787	166817	12027	11958	11697	11849	11550	11800	21329	11779	11897	11900	11208	11903	11711	12087	12493	12929	12376	12164	12415
1065	11602	11807	142011	19252	133641	107317	112721	138291	12199	12512	12302	12706	12100	12057	11987	11911	11709	11789	185886	62147	11259	11376	11710	11859	12110	11937	12339	12137	11626	170918	11902	12216	11779	11925	11712	11796	24886	11743	12109	11607	11286	12607	11658	11998	12416	12484	12602	12410	12296
1080	11463	11800	147967	23322	136408	108603	112795	141733	12216	12574	12239	12572	11862	11932	11840	11816	11890	11816	179247	69893	11531	11301	11552	11960	11940	11898	12125	12135	11610	195732	11882	12023	11463	12109	11643	11948	31277	11660	11805	11789	11279	12862	11710	11952	12402	12419	12526	12462	12193
1095	11880	11906	140179	28053	138350	111191	112121	143341	12640	12375	12367	12642	11906	12245	11608	11761	11719	12025	205485	73937	11474	11468	11679	11954	12214	12151	12468	12556	11681	231464	11853	12127	12052	11876	11455	11931	38070	11700	11866	11638	11177	12802	11771	11861	12431	12654	12650	12399	12358
1110	12067	11607	141509	32173	135898	111698	113377	140918	12353	12851	12083	12658	11963	11955	12063	12061	11749	12065	196873	88328	11508	11328	11822	11848	12054	11981	12461	12095	11792	234569	12153	11768	12129	12146	11707	11797	53667	11877	11940	11645	11290	12074	11465	11865	12446	12612	12616	12589	12433
1125	12114	11716	142687	40547	138652	115194	117137	145477	12460	12544	12192	12571	11717	11896	11909	11936	11866	11828	195130	101202	11426	11598	11693	11970	12160	11789	12244	12212	11830	249972	12035	12146	12535	11767	11488	11731	69658	11484	11975	11632	11422	12412	11519	12230	12002	12530	12499	12409	12159
1140	13860	11307	138826	51919	137071	113854	115384	145373	12154	12813	12203	12597	11968	11877	11771	12051	12035	11851	199816	109167	11401	11557	11788	11894	12280	11927	12565	12424	11519	249894	12156	12091	12561	12312	11836	11764	83729	11745	11793	11691	11402	12456	11871	12236	12357	12601	12246	12514	12166
1155	14187	11903	142221	64731	140836	114782	118716	146474	12357	12875	12253	12556	12230	11858	11966	11735	12055	11737	196751	123721	11346	11599	11751	11916	11878	11773	12218	12288	12009	237722	12059	12082	12985	12479	11526	11740	100493	11629	12035	11694	11046	12704	11563	12105	12409	12334	12682	12550	12240
1170	15329	11507	143185	78110	141097	111885	115834	146964	12275	12802	12283	12599	11787	11790	11992	12196	12760	11989	216114	135448	11312	11547	11625	11849	12006	12003	12312	12276	11716	252260	11879	11869	13429	12624	11630	11691	114445	11784	11892	11563	11128	12504	11628	12037	12440	12671	12701	12538	12391
1185	16833	11586	143791	87136	145352	111883	119121	146744	12229	12588	12086	12796	12021	11802	12026	11991	12785	12033	203521	139225	11356	11514	11855	11940	12040	12063	11944	12075	11569	249808	12050	12123	14105	12865	11573	12052	118106	11461	11638	11687	11406	11478	11631	12245	12365	12653	12407	12264	12224
1200	19391	12245	144482	90056	141530	112668	116421	146502	12490	12575	12260	12608	12005	11969	11781	12156	13189	11980	194965	140053	10997	11450	11474	12013	11826	11993	12082	11871	11825	247720	12208	11775	15110	13646	11717	12200	125016	11637	12059	11763	11033	11557	11490	12040	12613	12707	12208	12390	12230
1215	23693	11884	142512	100043	139984	114280	115499	143848	12244	12481	12507	12688	12032	12004	12137	11942	14328	12116	199776	170850	11201	11294	11811	11813	11833	12008	12233	12050	11521	242471	11909	12066	16884	13584	11835	11881	140993	11591	11866	11742	11450	11787	11547	12109	12262	12553	12259	12275	12294
1230	26278	11592	147172	114834	141063	112148	116838	144852	12329	12539	12007	12966	12158	12005	11875	11948	14474	12118	202398	160597	11124	11617	11517	11660	12125	12063	12250	12055	11636	255599	12243	11946	18858	14058	11676	11706	144453	11635	11573	11495	11456	12708	11545	12061	12344	12395	12571	12444	12182
1245	28865	11818	150061	133681	141972	111569	115800	144923	12279	12788	12182	12979	12020	11724	11658	11862	16275	12129	209275	162664	11441	11367	11637	11869	11791	12275	12152	11987	11644	239290	12021	11914	21644	14824	11877	12030	151479	11456	11789	11584	11306	11798	11606	12021	12271	12839	12611	12298	12310
1260	38068	11963	148330	143799	141509	111935	115978	146812	12470	12518	12346	14295	11778	11783	11797	11985	17881	12242	199344	168402	11420	11275	11564	11998	12015	12061	12486	12200	11564	233057	11635	11955	26461	15290	11738	11994	149593	11578	11763	11516	11425	11877	11794	11999	12440	12653	12410	12557	12133
1275	33894	11762	144966	147576	142176	112960	115457	147147	12429	12762	12358	15779	11947	11773	11784	11798	19753	11987	196568	172126	11306	11007	11423	12023	11828	11938	12053	12272	11683	235034	11686	12015	31653	16375	11545	11681	151679	11652	11664	11632	11577	12025	11517	11789	12463	12559	12397	12377	12431
1290	33981	11743	143763	148461	141002	111459	117202	146962	12476	13091	12408	18104	11902	12180	12024	12027	21909	11865	206695	178363	11491	11703	11661	11918	11858	12046	12277	12692	11787	234031	11993	12115	35523	18113	11417	11982	149832	11471	11944	11682	11443	11643	11725	11947	12310	12473	12345	12605	12485
1305	34803	11572	147385	147510	146330	112724	117852	146034	12557	12661	12538	20759	11983	11751	12015	11932	22926	12212	205359	180031	11331	11317	11560	11911	11970	12062	12009	11953	11822	245746	12028	11871	44022	19431	11613	11713	148255	11510	11858	11871	11452	12652	11443	11905	12265	12590	12398	12286	12453
1320	33830	11769	142818	149618	144610	111509	116349	148164	12058	12718	12264	23178	12208	11960	11736	11905	24023	11953	218360	168657	11378	11355	11447	12096	11866	11842	12292	12503	11529	248973	11947	12151	57651	21506	11695	12059	146932	11621	11929	11768	11775	12753	11834	11975	12610	12574	12264	12524	12201
1335	35701	11727	140087	144926	142520	108521	117274	148677	12535	12548	11974	30016	12033	11987	11844	12058	25648	12299	209781	174519	11102	11254	11613	11677	11941	11873	11932	11834	11907	238935	11768	12060	63781	24216	11623	12212	151143	11550	11807	11647	11923	12261	11528	11922	12424	12637	12520	12414	12259
1350	39957	11819	141674	152576	141553	109346	116785	145638	12520	12858	12382	26438	12189	12085	11998	11803	27553	12248	218676	177493	11230	11311	11392	11845	12107	12075	12107	12276	11542	243216	11889	11912	67616	26633	11773	11740	148551	11518	11697	11694	12417	11475	11241	11909	12276	12645	12467	12187	12463
1365	46679	11756	143908	148238	143331	108724	119639	150774	12437	12606	12246	29022	11782	12704	12008	12135	29088	12186	208257	171021	11235	11154	11635	11657	11912	12100	12198	12297	11571	227507	11976	11866	73647	29959	11544	11767	144682	11446	11844	11671	12912	12300	11527	11883	12550	12865	12560	12530	12428
1380	52111	11704	144539	150773	144642	110438	118540	149199	12443	12839	11901	40959	11965	13269	11992	12066	34638	12107	213343	167343	11299	11342	11568	11813	11878	11861	12306	12383	11702	242775	11786	11943	76751	32755	11756	11868	138245	11593	11674	11709	12963	11940	11525	11919	12378	12206	12502	12425	12457
1395	51810	11908	145717	147395	144427	109898	119075	148921	12239	12892	12122	52042	11839	14265	11910	12086	41961	12122	222204	176399	11339	11339	11695	11922	11977	11952	11879	12198	11993	226323	11869	11908	83028	37056	11625	11931	143437	11432	11767	11748	13589	11888	11570	11732	12433	12610	12374	12507	12465
1410	61139	11830	145205	144616	145119	109941	119685	147438	12284	12718	12227	65796	11768	14664	11889	11996	40981	11956	208387	176074	11669	11288	11563	11743	11987	12415	12182	12200	11458	244646	11796	11983	97632	41703	11600	11798	137780	11684	11692	11498	14001	11454	11602	11912	12179	12388	12426	12113	12400
1425	61889	11752	141556	148144	144595	109584	119197	149469	12413	12541	12219	72351	12200	17010	11964	12116	43889	12208	205000	177635	11505	11467	11674	11919	11960	11933	12246	12016	11818	235546	11627	11845	108340	49352	11726	11800	139807	11600	11750	11864	14947	11807	11442	12128	12370	12695	12616	12387	12533
1440	59074	12050	142789	146578	143064	107797	118227	148665	12471	12551	12223	78577	12012	16203	11646	12043	52588	12104	208020	172482	11087	11210	11643	11500	12103	12082	12276	12245	11455	229951	12083	12095	121014	57266	11711	11545	144520	11731	11680	11513	15769	12521	11645	12049	12182	12903	12486	12683	12464
1455	67006	11636	143469	151931	146655	105975	122732	150416	12339	12865	12218	87210	11985	18802	11829	11937	62028	11969	211248	173769	11140	11291	11306	11684	11765	11835	12188	11919	11660	230589	11890	12037	133010	65929	11588	12045	144298	11394	11769	11524	16707	12683	11399	11910	12571	12495	12649	12510	12330
1470	65285	11783	140452	147072	141967	109276	119986	150717	12547	12463	12425	97998	12022	24006	12085	12127	67724	12125	215203	170928	11204	11276	11224	11785	11655	12154	11859	12390	11519	229585	11900	12075	134639	72740	11459	11712	141328	11462	11535	11429	19739	11728	11556	11986	12107	12514	12527	12039	12582
1485	67974	11712	143873	146902	145460	108307	120054	152041	12429	12674	12300	92194	11940	27739	11828	12359	71787	12334	216576	164748	11296	11297	11407	11822	11973	11891	12331	12469	12020	237997	11884	12081	153087	82494	11573	11888	143153	11546	11453	11627	20254	12852	11763	11593	12328	12470	12136	12232	12386
1500	74442	11532	139487	148185	145369	109233	121622	152188	12404	12773	12066	93622	12034	34570	11841	12182	74838	12206	207700	172893	11067	11410	11479	11734	11977	11924	12257	12127	11531	233886	11965	12214	156910	91454	11419	11757	140318	11679	11923	11515	20994	12364	11436	12111	12259	12742	12280	12077	12498
1515	84267	11540	139469	144232	149398	109154	122796	151619	12317	12816	12537	97519	11865	38544	11887	12646	80062	12122	207556	174893	11174	11233	11313	11833	11715	11982	11983	12339	11661	233579	11746	12170	156650	99941	11756	11915	145704	11685	11961	11581	22907	12197	11536	11669	12560	12662	12517	12384	12631
1530	83877	11621	142301	144189	144885	109947	122591	151001	12374	12811	12386	113749	11921	56961	11748	12747	94381	12201	213860	168498	11357	11355	11448	11441	11669	11923	12070	12195	11853	225384	11716	11956	165092	108103	12084	11738	141007	11349	11571	11631	25993	11994	11521	11834	12046	12519	12444	12386	12615
1545	87092	11640	141136	139190	145927	110601	121203	150937	12652	12923	12304	121360	12060	66435	11833	13135	102805	12126	206226	170500	11440	11051	11510	11779	11734	11675	12263	12188	11517	235513	11708	12101	165122	113023	11668	11626	137916	11400	11746	11814	27246	12309	11449	11787	12172	12658	12318	12355	12356
1560	89889	11683	140266	140968	149339	107263	126698	152783	12403	12933	12412	120570	11857	67511	11551	13322	110856	12132	213470	169236	11327	11093	11507	11687	11993	11907	12309	11752	11325	243904	11815	12164	165454	122765	11477	11765	139884	11301	11730	11534	28535	12040	11449	11866	12044	12245	12388	12316	12475
1575	96058	11940	137342	146695	147165	110685	126445	150575	12369	13181	12510	126342	11731	81889	11703	13616	121002	12127	202026	176031	11365	10919	11207	11577	11573	11811	11903	11999	11603	231405	11919	11930	162735	132165	11536	11530	142618	11751	11912	11500	30953	11482	11351	11948	12195	12302	12470	12181	12370
1590	97047	11757	137366	145677	147895	108912	124575	152034	12472	13514	12541	132111	12213	85111	11778	14499	133805	12276	212387	170284	11242	11145	11313	11684	11872	11884	12279	12008	11723	232413	11897	11993	163861	137506	11829	11709	140179	11897	11719	11530	34635	12669	11316	11991	12316	12440	12364	12435	12272
1605	95617	11736	137892	141433	149195	108400	126551	153514	12661	13859	12604	133760	11836	130775	12117	14861	138911	11944	210479	173295	11518	11360	11372	11820	11946	12022	12010	12403	11715	235976	11839	12133	163773	148503	11752	11479	140774	12639	11869	11619	37438	11691	11693	11921	12360	12652	12434	12361	12526
1620	98240	11784	137287	142023	147577	108584	126721	150395	12486	14752	12534	139486	12241	118614	11872	15001	146239	12165	207992	177358	11387	11360	11265	11761	11801	11797	11933	12057	11803	224515	11624	12373	160059	160858	11585	11681	143046	13158	11697	11218	40056	12183	11510	11987	12307	12283	12441	12494	12814
1635	98358	11803	134909	140984	150088	108159	126696	154590	12716	15018	12601	139784	11756	119002	12154	15495	154607	12039	203651	169400	11288	11201	11290	11560	11956	11942	11979	11968	11550	232458	11956	12146	164831	172714	11858	11681	143143	14230	11510	11429	42045	11530	11282	11646	12370	12517	12380	12270	12582
1650	99703	12016	135511	141711	149473	111195	124681	151811	12667	26887	13071	150513	12164	143712	12492	16236	159446	11912	209511	171705	11180	11180	11437	11510	11602	11825	11887	12127	11565	222151	11804	12236	173009	190249	11440	11731	140754	15726	11703	11306	44305	11289	11514	11828	12307	12517	12323	12181	12614
1665	98586	12052	140183	139039	149936	106414	124572	152186	12679	30392	14186	152163	12199	131478	13144	17073	163929	12042	201270	170244	11385	11288	11319	11538	12050	11778	11961	12048	11472	229580	11619	12305	166965	194853	11846	11703	141982	18475	11440	11568	46196	11191	11372	11583	12222	12478	12256	12190	12298
1680	98346	12832	135177	146134	149553	111614	125262	151356	12383	35219	15553	155508	12149	136965	13962	17825	173725	12128	206125	178833	10829	11104	11291	11813	11724	12084	12189	12239	11705	229155	11703	12234	166958	200096	11618	11743	144694	21862	11747	11401	46456	11909	11273	11713	12328	12225	12277	12313	12556
1695	94949	13728	134135	145217	149242	108222	124032	151708	12523	41088	16111	158053	12184	148253	14121	18422	173553	12006	206432	171983	11138	11343	11386	11638	11649	11919	12179	11959	11401	222222	11874	12151	168337	202942	11631	11632	141323	18892	11645	11361	47142	11309	11636	11661	12318	12382	12488	12219	12248
1710	97160	14781	136300	138295	149491	108738	122060	148407	12619	43424	18260	160320	12046	163312	15236	19876	173720	11906	202829	171585	11433	11169	11204	11720	11661	11857	11738	12285	11757	229618	11554	12405	159292	206356	11815	11560	142917	20421	11628	11316	46456	12335	11341	11552	11989	12633	12235	12379	12477
1725	95757	15724	137372	139299	146715	107922	123394	149436	12337	59952	22412	160237	11986	160720	15259	20805	171993	12014	201261	178578	11176	11082	11469	11602	11475	11809	11911	11999	11593	220317	11701	12048	161057	202854	11420	11600	139041	27091	11386	11224	44896	11424	11460	11596	12173	12413	12290	12358	12640
1740	96903	18951	135646	144971	149229	107886	123750	149403	12690	69726	24619	162133	12163	172160	15959	23074	174614	12155	198250	173485	11120	11277	11520	11746	11818	11696	11768	12090	11737	226851	11770	12298	167220	199031	11747	11817	142618	27408	11721	11207	47012	11489	11424	11696	12195	12321	12511	12098	12709
1755	105748	23318	136956	142723	149548	110616	121646	151920	12494	74833	28717	163285	11753	164724	17191	25895	175390	12018	198139	177157	11208	11313	11284	11389	11609	12091	12068	11933	11611	226564	11866	12252	167764	197624	11551	11865	142697	32159	11423	11424	45477	11587	11517	11779	12274	12124	12231	12234	12437
1770	97490	28769	135839	140762	149149	108163	123098	151822	12591	85258	39076	162649	12120	171687	18767	28657	179383	12582	199464	173068	11147	11441	11389	11341	11752	11960	11984	11781	11638	221630	11950	12407	167751	212170	11818	11896	140794	34716	11513	11407	46516	12709	11372	11713	11959	12199	12143	12115	12605
1785	101789	35494	134517	141445	147804	109724	119250	155013	12898	88494	45755	164106	12075	167503	21058	32261	175678	12175	210569	176106	10994	11131	11278	11752	11588	12133	11880	12240	11786	223996	11765	12532	165146	198390	11700	11595	147018	36068	11367	11474	46524	12037	11192	11769	12361	12281	12241	11948	12553
1800	103275	47228	134459	145407	148984	111476	121010	151742	12357	89459	52177	166001	12222	161637	25085	37544	183398	12280	208462	180997	11267	11118	11456	11645	11770	12208	11999	11740	11856	227147	11849	12335	165911	194597	11741	11478	145395	39168	11560	11347	46761	11431	11519	11742	12291	12548	12209	12132	12538
1815	109128	52845	134773	145132	145162	108334	119704	155071	12741	91921	56628	166351	12297	171560	31419	40853	177273	12186	195492	169532	11095	11075	11308	11501	11686	12074	11816	11734	11655	221026	11688	12299	168147	197656	11824	11506	146327	42702	11459	11346	46354	12124	11588	11742	12123	12194	12589	11966	12444
1830	94892	50784	134227	138344	141503	106888	117452	152957	12719	96042	63362	168101	12405	163037	39309	46493	184054	12166	202966	166470	11199	11108	11443	11631	11820	11939	12153	11769	11942	219180	11652	12086	160116	223890	11874	11580	143942	44516	11460	11551	47406	12369	11287	11830	12325	12155	12335	12246	12622
1845	103680	53500	136236	143463	144936	107856	120323	155287	12596	100055	76021	167935	12102	173903	49514	55029	178988	12124	195628	170221	11160	11219	11453	11390	11807	12033	12199	11976	11843	225160	11785	12142	162109	200452	11925	11554	145335	50753	11330	11173	48202	12787	11374	11502	12270	12363	11985	12381	12677
1860	103635	60414	133887	142258	143921	109130	119782	153706	12713	106201	87407	167422	12267	158827	55728	63867	175878	11964	189827	168549	11104	10980	11487	11663	11677	11796	12194	12372	11678	226897	11980	12075	161035	197036	11797	11541	141507	51958	11406	11512	47324	11873	11577	11724	12103	12242	12278	12176	12390
1875	101958	68055	135159	141509	144221	110236	118717	153271	12414	108943	98863	168436	12208	166283	66490	70955	180551	12383	195524	169511	11174	11186	11127	11449	11589	11712	12152	11960	11520	222935	11715	12269	162761	218641	11728	11902	145448	55016	11732	11245	48024	12188	11427	11977	12162	12120	12142	11978	12269
1890	98416	65913	135619	149475	143496	108983	117019	157117	12651	113329	103711	168869	12385	166017	85262	84508	181930	12234	195899	166739	11345	10926	11402	11477	11618	11825	11857	12248	11658	226719	11740	12147	156670	198301	11643	11523	144722	60209	11452	11201	47769	11475	11379	11928	12407	12264	12257	12181	12559
1905	97938	75838	135083	146353	145746	109780	116311	156785	12469	115788	114589	168663	12303	170934	111098	99385	175062	12223	196403	169697	11060	11076	11207	11739	11806	11747	11813	12400	11741	223378	11518	12412	160930	200728	11823	11323	142105	58034	11500	11519	47833	11591	11381	11776	11999	12265	12058	12348	12787
1920	97238	95943	136780	141083	141107	109297	114818	153064	12543	121215	119303	168936	12482	168666	142504	115842	180867	12365	195042	161504	10988	11096	11462	11481	11727	11935	11727	12331	11834	219395	11698	12366	159680	196725	11868	11446	142073	61389	11444	11225	48300	11377	11453	11612	11972	12500	12172	12191	12540
1935	101591	120914	134293	149820	141259	109482	117347	154414	12804	126436	131727	170591	12399	172750	202974	142856	185095	12261	198549	166853	11057	11151	11193	11355	11639	12029	12071	12632	11763	219686	11408	12254	160818	199637	11867	11509	142583	64847	11541	11365	47959	11632	11497	11922	12198	12218	12180	12037	12511
1950	107658	115947	133501	148750	141879	108852	115964	154478	12765	127953	134319	171089	12156	164584	216686	159065	183974	12026	192623	168491	11143	11533	11247	11649	11598	11838	12047	12763	11860	221651	11432	12180	164906	191409	11931	11716	142394	64254	11445	11317	48373	11181	11208	11818	12139	12132	12106	12079	12296
1965	98317	139558	134655	138441	141818	110434	117305	156560	12876	124919	129098	171023	12266	165566	222457	176035	179676	12234	190480	163325	11094	11717	11410	11737	11722	11637	12001	12764	11709	219734	11591	12363	162015	205281	11818	11758	140331	68453	11683	11295	48710	11645	11473	11688	12187	12212	11869	12398	12751
1980	100744	157479	137175	145878	137550	110778	114668	154305	12695	131012	132565	171487	12214	165635	230673	182427	180596	12174	187876	169065	11094	12699	11311	11600	11672	11836	11882	13171	11691	214054	11650	12302	162296	205249	11818	11900	141837	66731	11537	11298	48572	11209	11257	11897	12222	12194	12508	12303	12575
1995	101139	173074	135559	148522	138613	110039	115739	155835	12976	128959	131741	170798	12253	164377	228497	178752	184059	11958	196609	167014	11323	12857	11268	11845	11753	11856	12278	13806	11587	218361	11738	12177	163985	196503	12025	11590	142197	64137	11489	11182	48739	12211	11345	11873	12404	12183	12305	12231	12429
2010	100339	147929	133892	143430	141181	111293	118505	159084	12577	127421	131643	172398	12190	169561	240515	184476	184361	12330	198982	162546	10980	13632	11252	12171	11824	11796	12291	13862	11690	218727	11805	12461	162865	196108	12335	11737	146669	68009	11334	11257	49548	11505	11358	11567	12116	12461	12147	12204	12724
2025	100128	163252	134543	145064	138472	112572	115980	155195	12870	131643	133512	172318	12216	172104	239873	186172	182059	12042	197977	165210	11275	14898	11370	12347	11730	11991	11943	14185	11775	215945	11709	12141	158428	193237	12597	11655	139583	65045	11551	11384	48804	12200	11365	11803	12273	12267	12350	12011	12701
2040	112238	180511	138007	146876	139479	110420	116995	154305	12820	130096	131975	173012	12016	159496	238427	196815	183892	12293	194253	158260	11106	16262	11081	12909	11972	11843	12196	14977	11772	214602	12041	12114	158101	195482	12719	11551	141943	68686	11542	11149	48957	11493	11516	11871	11699	12511	12146	12294	12418
2055	106670	180384	133097	146145	138948	112622	115872	151589	12856	130625	130442	171472	12631	161376	257927	202834	182117	12135	191098	169327	11137	18296	11094	13733	11879	11999	12178	17932	11849	216680	11589	12297	163279	196392	13392	11874	140050	62396	11322	11270	48879	12248	11429	11878	12267	12402	11864	12192	12640
2070	103487	174843	136094	148912	137408	111531	112418	152072	12981	132581	132610	174413	12621	166246	254115	204553	185181	12219	194702	170174	11162	20269	11010	14410	11875	11740	12316	18653	11758	214794	11907	12109	158546	193509	13550	11590	142087	65712	11491	11325	49135	11442	11327	11870	12120	12046	12142	11885	12381
2085	102364	173042	134644	144124	140017	113134	116935	154432	12825	132316	132810	172811	14260	164085	260000	217972	185821	12398	188026	165430	11137	23595	11331	15257	11888	12189	12047	18470	11727	216325	11644	12310	157282	197240	14210	11537	142491	65210	11300	11172	49103	12011	11278	11777	12265	12371	12571	12186	12573
2100	98478	185060	135920	145379	138691	113479	113880	154357	12797	132918	131275	172725	14963	163844	256959	203385	184326	12122	197094	161395	10982	27263	11161	16273	12094	11916	12041	23504	11834	217675	11948	12424	155913	206229	14817	11497	139551	64727	11461	11472	49558	13264	11203	11941	12213	12264	12152	12221	12488
2115	99190	181641	135647	141646	142295	110394	116619	153849	13002	133023	130788	173594	16449	158833	260000	208310	181132	12113	184145	164222	11193	30657	11204	16978	12127	11951	12071	19103	11597	218375	11620	12386	155772	190372	16320	11656	143044	66542	11711	11323	49160	13249	11321	11803	12101	12492	12099	12242	12638
2130	100512	167870	136006	143700	138662	110983	112114	151943	12764	132270	128014	172241	18337	173767	255528	204185	180665	12461	190010	161742	10988	34721	11435	18266	12294	11767	12118	24000	11720	216634	11809	12409	156842	201215	19033	11470	144078	64228	11531	11389	50071	12362	11372	11745	12228	12203	12386	12088	12463
2145	96109	175372	136573	144162	141105	111161	114676	155075	12949	131811	128603	167960	23513	160132	249536	195211	182407	12080	199044	161436	11198	39197	11148	19119	12270	11930	12142	23856	11773	214501	11668	12262	154111	189358	27056	11396	138044	68328	11323	11366	50590	12200	11456	11749	12354	12224	12233	11994	12690
2160	97748	189951	136739	142281	137779	114211	113581	151023	13072	133496	128942	169333	27986	168047	247499	199275	187377	12344	197620	162903	11188	42643	11095	20442	12733	11659	11974	25416	11935	215018	11779	12289	157362	195121	25159	11224	143946	65388	11517	11330	50064	12457	11414	11808	12264	12295	12483	12211	12608
2175	95244	169463	136838	137922	138387	113330	113381	150088	12854	134739	131922	168720	31593	174718	251419	206891	183312	12223	200503	160413	11328	51152	11052	22424	13208	11894	12135	25462	11754	213833	11844	12476	157804	198768	42105	11608	141191	65806	11362	11546	50531	13256	11426	11517	11784	12222	12349	11983	12427
2190	95599	169600	134573	143242	138797	110808	114694	150794	12719	137254	131119	167669	35555	168255	247606	200560	177827	12223	186819	161129	11234	57725	11124	23339	13218	11885	12284	27440	11858	215825	11699	12367	151637	193943	46687	11551	140053	65762	11562	11220	50619	13637	11410	11474	11825	12370	11984	12132	12376
2205	97308	167149	135189	143359	134755	111901	112706	151891	12757	135775	127314	169072	43963	167147	255789	199879	180640	12237	193062	160299	11137	67823	11043	24530	13694	11829	12319	28737	11803	217710	11813	12432	153533	211894	58674	11418	139267	70548	11513	11266	50751	13516	11390	11680	12126	12112	12374	12035	12597
2220	101013	180389	137027	142407	135261	113799	110042	151594	12631	134392	128979	167860	53168	162929	254591	203059	177970	12004	191536	164366	11215	73209	10995	26570	13965	12103	12075	32892	11925	218418	11675	11976	152246	196905	67333	11530	143553	66058	11256	11106	49674	14417	11469	11761	12008	12234	12284	12084	12558
2235	105034	183568	137492	141168	136555	110650	111479	151208	13080	134374	128548	167151	69368	174535	254397	214907	175769	12379	194950	167404	11351	73704	11464	27457	14504	12039	12134	33451	12163	215730	11519	12350	152072	198048	81432	11644	143198	69681	11507	11620	50620	16111	11404	11948	12132	12607	12122	12145	12799
2250	111853	174928	135509	141858	135186	112870	111253	149946	12992	135732	129548	166962	78231	164782	246945	200138	177640	12312	186593	165442	11352	80759	11371	30752	14850	12106	12158	32026	11802	214443	11529	12357	152593	194262	95549	11366	141286	71965	11209	11597	50563	17622	11344	11624	11947	12157	12172	12035	12626
2265	102717	176699	137590	144322	136109	113280	110958	152020	13185	135447	127160	167991	91457	165513	246815	192371	176430	12253	199956	166552	11127	89464	10890	30761	15681	11857	12210	37914	11857	213753	11561	12393	152893	199553	105936	11420	143337	67604	11403	11656	50540	17890	11398	11766	11958	12532	12135	12256	12630
2280	102558	166133	137475	144238	133610	114147	109481	148930	13157	136556	125498	166041	114623	160949	240853	196813	176402	12204	202059	169087	11011	104971	11309	35423	16524	11872	12222	38856	11760	218617	11830	12124	157038	198302	120371	11636	142816	67610	11249	11633	50502	20235	11624	11659	12297	12477	12168	12377	12740
2295	97917	175436	136711	140650	135683	113305	111487	152984	13180	134575	129015	164933	122367	157593	242978	195445	177024	12138	193504	167805	11457	117175	11047	36475	18112	12028	12474	38020	11774	217422	11715	12103	153690	198857	127425	11492	140964	68568	11499	12012	50278	24038	11489	11727	12043	12429	12105	12200	12671
2310	103662	170920	136454	140835	137591	116987	112043	151191	12978	135878	129016	167762	130496	159758	250668	203647	177537	12246	195959	166291	11261	127856	11103	37854	18474	12008	12057	38799	11856	216776	11822	12248	151206	208887	131933	11668	140968	70590	11453	11774	51205	29634	11591	11702	12045	12443	12232	12028	12504
2325	100130	171062	137519	144406	135250	113655	110937	149124	13018	132494	130708	166370	137842	165513	256499	197661	178400	12119	195263	164865	11315	137296	11204	42282	20322	12233	12277	42587	12025	219974	11539	12182	151854	192143	134791	11539	140594	73634	11426	12041	51095	33068	11607	12010	12184	12539	11899	12184	12624
2340	99780	180365	135863	141199	138885	111455	109934	151747	12934	130544	129679	165448	143742	164702	246521	201750	175738	12284	194003	161893	11214	145044	11205	45214	20879	11939	12182	42705	11635	216575	11947	12197	151373	196350	134672	11565	142471	67861	11595	12407	50736	37072	11515	11613	11890	12366	12166	12002	12527
2355	115280	173777	136543	141536	135754	113910	111468	150258	13191	132585	128886	166333	147240	156459	245106	193154	178476	12143	206419	161337	11255	152289	11188	55751	21620	12136	12131	42873	11999	218416	11773	12435	146056	189683	135617	11313	143106	67685	11686	12663	51909	42474	11319	11778	12221	12386	12324	12279	12676
2370	106266	181359	137002	136446	136248	112835	111246	151660	12796	131996	129387	165341	150303	166850	252699	195868	177415	12234	203153	163158	11292	159460	11181	54807	23642	12153	12234	44269	11956	216592	11781	12578	151347	202833	136904	11365	143193	67560	11214	13222	51357	45517	11242	11951	12306	12587	12219	12331	12385
2385	106520	174488	136480	143286	136557	115273	110502	148154	13279	132770	131883	164767	150104	166642	240922	198434	178284	12239	210816	164950	10951	164269	11437	64784	24647	11700	12275	47629	11757	215639	11802	12395	152172	193845	137084	11490	145097	71367	11422	13740	51239	51562	11277	11875	12075	12426	12145	12108	12652
2400	100650	174887	138440	142125	134851	111241	107957	148797	12994	131443	127645	164746	150415	157731	237890	190359	176034	12295	197098	165694	11504	164085	10927	77979	25690	11862	11875	47577	11738	219420	11737	12269	151747	196137	138188	11766	143890	66986	11535	14303	52363	62263	11316	11540	12012	12453	12042	11866	12525
2415	110446	182699	137183	139370	135691	112135	110143	151429	13104	131801	126875	163588	148827	158913	243185	197459	175785	12127	198914	161234	11253	165219	11172	89349	28847	11737	12226	48997	11988	215437	11601	12504	148520	191107	136537	11568	144951	74004	11398	15309	52832	78352	11254	11651	12249	12298	12258	12060	12490
2430	101809	179736	138146	145321	132231	114923	107997	148629	13067	129787	128043	163613	149492	162160	241672	191407	178193	12460	205125	166810	11120	167032	11296	100454	30598	12102	12100	47849	12053	213471	11668	12251	150431	194157	139455	11755	143941	67757	11274	15502	52797	99647	11271	11658	12013	12067	12237	12150	12622
2445	106068	167100	137769	141170	136323	114198	109371	147461	13223	131568	126996	163435	151658	151747	240498	191022	178033	12320	198371	162638	11261	171602	11178	109201	29381	11781	12001	47756	12176	216611	11510	12322	148510	206786	139767	11617	139889	71549	11458	17443	53242	120541	11500	11664	12055	12153	12211	12005	12726
2460	98603	184849	138087	140546	134395	114383	110579	149319	13113	131250	126595	164664	153074	157055	259891	202037	171730	12342	201638	161793	11028	164283	11051	116465	34564	12126	12107	48956	12248	215307	11768	12467	146673	200612	138075	11692	138636	72846	11305	18686	52820	132911	11370	11671	12163	11991	12188	12074	12588
2475	100689	172864	137376	142964	135194	114874	111227	149835	13138	130992	124990	163432	149875	160162	259162	198438	173855	12383	196135	165772	11135	170098	11048	133001	38118	11994	12343	48890	12009	219045	11804	12357	150255	196913	143042	11743	140423	73243	11627	20214	53275	135095	11267	11692	12070	12154	12158	11989	12691
2490	99773	171506	137637	145924	134765	114109	111172	148952	12946	130740	120851	163528	150293	167937	248820	202638	175514	12263	196175	166235	11190	170575	11278	142825	35533	11987	12248	49124	11821	218871	11590	12327	148380	195463	141928	11649	142374	69830	11274	21439	53452	139843	11448	11735	11822	12375	12258	12170	12647
2505	98947	176601	137962	142452	136849	114983	109567	147327	13467	131118	122529	164655	149716	156366	244411	197203	174544	12168	205963	164184	10974	169680	11340	150619	42963	12038	12038	49765	11933	216252	11524	12289	147667	196269	140424	11414	143305	75773	11398	23258	53854	133840	11381	11544	12138	12240	12037	12093	12614
2520	95390	179853	137333	136619	134722	113085	109684	146618	13124	132729	121313	162971	148551	152204	234469	199556	175775	12209	205304	162799	11281	170233	11216	154498	42617	11866	12305	49572	12024	219299	11675	12283	148515	205856	141411	11653	140895	73978	11295	25122	53118	141875	11323	11707	11804	12383	12351	12262	12665
2535	97812	178641	138136	142633	131979	114266	107981	145812	13020	130658	121388	163893	150204	148406	239359	198141	175588	12390	200612	165851	11286	174715	11292	165655	42486	11817	11985	48924	12159	220030	11757	12526	148739	208175	148100	11491	141307	74328	11473	27279	53609	143263	11345	11540	11905	12218	12116	12220	12729
2550	107003	172101	138445	143169	134467	115015	107626	147144	13103	131766	122271	164986	149007	153521	231171	204660	174350	12159	197780	162108	11236	171152	11294	173807	46362	11888	12337	51979	12174	218925	11743	12385	147761	205494	150494	11385	142681	78500	11217	29345	53623	147621	11408	11599	12258	12191	12170	12049	12563
2565	105859	176194	136835	138139	135871	113990	108937	144291	13148	129309	121097	162998	150924	153765	240664	187900	178796	12432	200166	165876	11048	169194	11150	173326	49177	11941	12427	50722	12298	218269	11870	12424	148195	207681	150097	11583	141310	75778	11326	30008	54028	141993	11104	11881	12295	12140	12315	12107	12298
2580	98663	183084	138573	138155	132182	113356	108749	145359	13188	130339	121222	162673	149781	159764	233329	194342	177218	12462	196710	168703	11162	171556	11267	176319	46934	11867	12426	53690	11920	220405	11499	12315	149328	211545	149728	11495	141899	76230	11357	34901	53643	142371	11354	11607	12049	12545	12026	12308	12592
2595	99900	175998	140817	148779	134459	114942	109938	146052	13369	131555	118812	163116	150427	147554	232630	196570	174157	12432	196965	164291	11075	170987	11195	178991	53481	11927	12791	51225	11900	218452	11602	12341	149282	209110	148425	11480	143401	73026	11379	37068	53633	145593	11360	11441	12075	12512	12193	11884	12656
2610	106490	176299	139573	142809	131152	112945	107625	145158	13317	130072	121861	162998	151181	155864	228758	187698	179274	12313	205584	167651	11132	172470	11026	176438	55204	11706	13213	51581	12069	218408	11602	12655	149308	203863	149213	11695	144262	71365	11491	44501	53906	142903	11215	11895	12100	12174	12153	12101	12732
2625	95774	178467	138429	143991	134617	113548	109564	145642	13183	129630	120395	164348	151280	158834	245110	196276	177484	12411	196407	169563	11241	171393	11243	178479	52187	12053	13966	51652	12333	220686	11822	12533	149160	210902	150162	11666	144614	76319	11249	46453	53869	141637	11381	11792	12111	12219	12074	12222	12719
2640	96162	183654	138747	147172	135491	115715	108398	148229	13220	128213	118401	160333	150804	150262	235463	200697	177620	12400	202642	163099	11421	172691	11174	177848	55967	12063	14330	52974	12009	219296	11798	12524	148380	210299	149637	11454	142800	77513	11179	52188	54271	138756	11379	11679	12182	12106	12091	11854	12423
2655	100496	174658	138627	144193	132562	113885	109132	145419	13206	131295	120759	163287	150122	153654	236313	196460	180262	12310	195252	165125	11053	171174	11578	176611	52745	12008	15429	52410	12050	218747	11386	12598	149348	210087	147803	11611	143263	72819	11609	59959	54900	140917	11243	11855	11816	12108	11970	12182	12790
2670	94636	174039	138691	141244	132486	114898	107534	141804	12954	131014	117723	162568	152280	153953	221893	197972	172889	12585	198817	168646	11201	167885	11601	177244	58800	11903	16944	52821	11884	217020	11680	12670	153248	206223	148585	11756	146144	82155	11543	69458	54966	142497	11316	11910	11975	12293	12198	12136	12649
2685	104962	175698	137506	144997	132457	112787	108300	142279	13273	130098	118122	161757	150169	152959	221230	198934	175366	12469	204945	163799	11005	171343	11644	181237	58075	11921	19619	54194	12028	220519	11557	12578	149772	200925	148370	11660	147480	82854	11205	71855	54900	136455	11406	11570	12142	12248	11980	12189	12506
2700	98044	174894	138717	142226	132127	114558	107863	145137	13290	132767	115846	162840	152273	157024	228833	199090	179748	12389	193816	173271	11331	173478	12569	182335	61106	11814	22043	53843	12024	218535	11488	12398	154238	195056	147142	11562	144883	77108	11387	79545	54422	141672	11299	11741	12017	12417	12098	12135	12647
2715	102929	173219	140053	142710	133667	114873	106579	143436	13398	130680	116326	162848	149956	144008	218118	204443	178644	12523	200934	167007	11135	173291	12947	177055	65026	12033	24594	52634	11893	217384	11568	12502	152062	211524	146757	11483	146367	82224	11297	73639	54235	138520	11285	11580	11922	12123	12316	12041	12781
2730	94096	178591	138455	143046	131730	115645	107540	144184	13102	129894	120164	163868	153092	152432	230044	192589	173591	12472	198923	168337	11211	170760	13773	183596	62421	11882	31678	53097	12073	220816	11667	12480	151083	195960	148111	11126	144635	82369	11476	80396	54595	138801	11444	11605	12103	12377	12030	11911	12622
2745	92640	176085	138480	145043	134612	116930	108759	145637	13240	130963	121052	164532	150893	155200	244274	202792	179090	12253	198841	167219	11222	170447	14583	180407	62331	12233	27202	52829	12151	216120	11734	12400	148373	199463	149796	11385	146262	78198	11289	74591	54065	140375	11204	11478	11835	12074	11969	12069	12738
2760	106717	169025	141843	135560	131766	116678	105238	145059	13052	131166	116328	162331	150842	150423	226316	205514	175803	12411	207809	167438	11432	173549	15690	179257	63862	11938	36776	52520	11890	219089	11785	12535	151662	196535	148415	11362	144087	77854	11546	78963	54115	135323	11333	11789	12015	12353	11959	11959	12707
2775	96988	164822	139928	141757	132727	116731	107279	143642	13087	130867	115717	163488	155715	156203	230667	207435	178118	12465	205520	167067	11153	172805	17661	178210	62652	12111	44861	52334	11942	216010	11582	12353	149583	206768	148599	11433	143889	82130	11617	77204	54823	140740	11173	11544	12015	12245	12041	12058	12768
2790	93789	178057	139181	143721	132231	115309	105992	147378	13299	130944	115854	163228	152854	142858	227435	195610	173861	12447	203940	166600	11265	170727	19019	177862	61193	11959	46475	53751	11833	215509	11549	12496	148615	197928	147323	11340	143254	81576	11552	78488	54335	139437	11159	11880	11871	12211	12452	12062	12683
2805	99296	166667	140458	142539	133203	118298	108708	145277	13418	130585	115432	164245	153075	153697	223792	204779	181728	12778	202011	167077	11353	173513	20328	175230	62807	12290	58233	53997	11815	218057	11743	12428	149314	207757	148065	11334	144391	82435	11458	83047	54891	138648	11383	11382	12200	12309	12169	12005	12858
2820	97217	168702	137688	148761	135643	116065	106283	146583	13559	130940	115732	163490	153698	148382	231877	207965	175955	12511	198685	168580	11328	172630	22741	180181	62080	11842	57943	53027	12034	216902	11700	12472	150706	208581	146310	11778	142817	81543	11669	83421	54423	137286	11171	11270	11831	12123	12131	12161	12687
2835	98173	164566	140036	140356	133379	114735	108293	147216	13054	132306	116920	163214	150959	152600	237371	207654	177310	12502	196389	166941	11154	171046	24804	179660	62718	12082	81017	54767	11909	220279	11592	12489	150272	208478	147519	11362	144220	82456	11602	85289	54683	142637	11443	11815	11885	12546	12143	12080	12670
2850	93309	161816	140498	142852	133154	117400	109123	144775	13341	130905	119473	162947	152111	163881	223704	204373	178002	12126	207772	166727	11068	169673	26686	181101	62296	11868	86452	54187	12142	219316	11592	12382	149738	205941	145911	11337	147136	82293	11823	81688	54408	145520	10949	11630	12158	12603	12200	12179	12557
2865	101606	169291	140530	145386	132765	118333	107569	144293	13243	131385	116243	162752	150370	158968	217657	209809	180620	12547	202126	168958	11389	170911	28187	178921	63811	11964	100483	53094	12270	217416	11674	12110	149921	208935	144810	11546	143666	82278	12056	82508	53746	142143	11226	11737	11917	12106	12134	11926	12650
2880	99296	172557	141216	138485	133279	116539	108213	143665	13494	132143	115540	163656	146448	164535	227105	202854	175764	12484	200467	167030	11256	172115	30177	177440	61093	11776	111198	54893	12266	216123	11589	12338	149715	202914	144124	11665	142524	81955	12507	80323	54139	141974	11280	11708	11647	12175	12075	12193	12566
2895	104780	169828	141729	143543	130241	117020	107810	140710	13306	131278	113988	163555	148260	147940	225743	213354	174918	12531	201820	162692	11786	169969	33011	180143	61947	12001	119723	54005	12018	220407	11522	12253	150710	208686	145125	11588	144405	82781	12914	80503	54723	142066	11372	11612	11964	12126	12194	11877	12601
2910	105272	168522	140881	140137	132158	115798	107023	144742	13352	132079	117470	164170	148684	158046	227626	214118	176262	12404	203667	168104	11245	169364	34649	183257	66467	11857	128688	53976	12017	220492	11698	12535	153588	199758	145396	11939	142913	82460	13063	82832	54581	143630	11503	11600	12084	12419	12161	12068	12911
2925	95550	165145	140254	138660	130808	114947	107799	145173	13249	130885	116587	164326	143838	144543	236766	218751	176479	12484	199504	171974	11320	166036	35331	177798	62753	11929	127501	54025	11936	216080	11403	12498	150480	198290	143024	12181	143641	82282	13867	84483	54844	146065	11354	11483	11923	12307	12464	12070	12813
2940	94561	165387	140819	141713	130738	114738	106424	144175	13222	131154	117297	163182	145656	149069	232949	210067	177413	12628	197166	165694	11262	165454	36666	181122	62409	12008	127622	56008	11867	219724	11771	12416	149462	197545	142924	12510	142974	83395	14630	87994	54921	139429	11632	11408	12190	12420	12210	12086	12932
2955	98387	170954	140785	141329	135462	117208	108614	144853	13335	130006	117817	163647	145253	150061	226824	213090	174974	12714	201036	168935	11271	165240	37891	177994	64872	12118	130593	53503	11720	218797	11503	12331	148792	204147	142921	12896	143574	81187	15894	82200	54926	140048	11937	11363	11844	12195	11923	12063	13645
2970	107159	167288	140592	145020	132009	118058	107650	144488	13024	129904	114468	165289	145287	152712	216948	206972	177943	12561	198845	167665	11365	168129	39769	179722	63427	12010	130721	54581	12007	217282	11426	12558	150781	207292	143464	13747	143625	82351	18391	84441	55042	141361	12414	11427	12141	12048	12144	12224	13229
2985	106373	172792	140868	143773	131508	116173	105719	144121	13303	131852	116496	164089	144975	155912	217752	215499	176302	12590	215018	168488	11285	165752	41669	181187	66162	11800	132926	54667	12059	221011	11491	12336	154823	207396	142752	14119	145825	82953	19821	88973	55168	141914	13364	11730	11836	11996	12138	12002	13427
3000	94944	171725	140620	145250	134016	116029	106468	145857	13421	133768	119302	165281	145700	157126	219199	213103	180303	12406	204596	167568	11188	164867	43559	178257	62925	12292	131185	57976	11909	218878	11330	12112	152857	204628	142862	15083	143108	83961	25185	82926	54979	141409	14719	11733	11749	11976	12025	12052	13624
3015	93322	165884	141053	144573	133170	115887	109235	143108	13307	132308	115476	163743	145281	164384	221600	212145	177006	12522	197970	166320	11483	163559	45561	176064	65420	12260	131521	54475	12022	219251	11527	12551	153899	206653	143219	16478	148057	83298	26534	84522	55156	139921	16208	11559	11871	12213	12323	12214	14296
3030	95473	165939	140756	142289	132564	115939	106528	143841	13495	131847	117416	164614	143305	155854	231701	209876	178667	12543	196295	169079	11246	165428	48238	179329	65313	12598	134314	54617	12089	219139	11736	12448	155304	198382	143076	16944	146304	83394	28384	83271	54973	139423	17010	11483	12012	12021	12229	12050	14130
3045	106375	170587	143023	144964	132673	116059	107460	144874	13345	133903	121339	163998	145481	150469	225603	215079	182497	12485	198075	168251	11157	165088	48348	180508	62205	12924	135297	55097	12292	219120	11628	12533	157904	198319	141132	18291	144510	83527	31929	81366	55004	133618	18298	11469	12392	12275	11937	11971	14797
3060	94799	167508	142804	148514	131372	117274	106366	147507	13357	131267	117444	164259	144253	145524	221517	208704	178015	12521	201664	165904	11459	163564	48987	180421	64307	13320	135720	54742	12067	217334	11699	12547	159228	190714	141026	20054	145804	82981	43467	85741	54916	135475	22412	11647	12201	12152	12327	12087	15038
3075	106393	168695	142070	142060	131879	114956	106995	148239	13601	131284	115872	164346	143709	157380	219157	213018	176630	12894	198698	167680	11480	164794	50081	179042	64838	14231	134154	55369	12284	221026	11427	12565	155339	203901	142119	23327	147667	84176	52679	82479	55419	136808	23255	11478	11843	12204	12308	11983	15405
3090	91456	166709	143178	147305	132491	116225	105498	146165	13453	131661	117367	162312	143260	161957	221997	210782	177333	12581	198942	165114	11249	164317	53005	179618	65363	14930	136397	56075	12081	218238	11380	12855	154829	196955	141271	27262	147039	84374	67586	84858	55837	135714	29274	11720	12060	11861	12108	12013	15769
3105	95884	160438	142404	139868	133141	115879	106370	143967	13517	132454	118349	163791	143267	153023	215258	218027	179120	12723	197640	168527	11343	162736	54733	181252	64323	15181	136487	56845	12086	219730	11700	12426	154570	199721	142906	30595	144982	83736	67094	88878	55341	133496	32548	11642	11901	12190	12170	12020	16558
3120	97484	168865	141953	144408	129751	116705	105434	144964	13021	132591	116781	164120	141766	162924	231065	210528	179644	12408	201734	174380	11303	159887	57170	179586	65812	16016	135596	56563	11919	217474	11746	12698	154986	197365	140712	38802	144384	84663	84788	84402	55131	134721	34329	11492	12013	12297	11921	12118	16987
3135	90747	167654	143617	146599	132940	116510	106724	145686	13458	132411	117717	162614	142367	159436	214288	215606	181857	12461	199635	167697	11451	161762	59596	180528	63480	19061	135852	56029	12320	216611	11386	12768	152776	191782	140951	42926	146648	83395	91233	89841	56078	133418	41590	11508	11991	12103	11990	12120	17383
3150	95407	166133	142217	145623	132292	115130	105299	145420	13516	133307	118781	163570	141630	151821	228045	212843	180349	12847	197064	165089	11175	161272	61792	180711	66009	19210	138876	57242	12087	218246	11394	12683	149153	195707	140758	47791	146102	83809	93566	86586	56739	131907	44747	11675	11856	12141	12009	11804	18053
3165	99625	162613	144186	145967	133181	116721	108012	145278	13947	130451	116122	162087	143770	153993	231246	220229	178536	12657	195360	167852	11179	163008	62593	179111	65613	21795	138152	57734	11986	218370	11815	12477	151859	204642	140994	50513	147524	83502	96214	86785	56016	132834	47694	11543	11823	12107	11822	11998	18379
3180	96961	164299	141722	141412	129810	118931	105655	142875	13760	132010	119685	162865	142695	151533	218820	214912	179407	12696	200940	169621	11290	160665	64581	175636	68259	25379	138687	57342	12070	220934	11472	12683	152851	202461	141602	55392	145845	83725	97182	88779	55998	132394	47640	11553	12155	12197	12282	11753	19564
3195	92246	166452	141781	144260	133521	118844	108059	145867	14561	131909	115712	162038	141701	149323	226423	213382	181398	12750	202380	172200	11414	161078	66339	177577	64633	25961	137687	57761	12053	218104	11221	12558	153166	193012	141166	74658	144333	83596	87369	83390	55829	134450	56457	11601	11843	12293	12310	11970	20243
3210	89934	161096	141381	140818	130827	116547	107090	144908	15611	131841	120553	162562	141629	153327	228823	215085	179236	12395	196841	173083	11522	161210	67655	175717	66059	29447	137954	55797	12261	218650	11616	12975	156762	203614	140884	89215	147342	82973	99475	85737	55948	129163	58624	11398	11981	11814	11635	11910	21156
3225	93247	166881	142970	148166	132215	117857	107461	146763	17256	130990	120423	161861	141716	164643	216646	207957	178357	12411	196927	170188	11436	160318	68455	174024	63181	30633	137999	58747	12093	216515	11734	12551	152974	198711	139853	92419	146709	83930	98195	85031	56152	129871	61208	11348	11906	11878	12012	12032	22397
3240	90125	172067	143091	149874	131319	117202	105389	143666	21001	131149	117039	162873	143837	151492	219329	222591	178227	12726	203941	171925	11644	161017	71254	175675	65750	33636	137650	58285	12262	218779	11452	12475	152022	198466	139440	105992	145846	84791	101606	91320	57820	127457	60326	11848	11855	12080	12105	12068	23847
3255	97949	165754	142252	137361	134638	117630	106838	146182	23847	130465	118854	162379	138698	167447	220530	225512	180852	12696	199422	174557	11280	160121	72727	173331	66546	35414	139323	59979	12208	220979	11596	12789	154316	199520	140985	113141	145627	85238	97815	88029	57594	132721	66439	11679	11786	12130	12022	12193	24492
3270	96328	165178	143039	137194	127996	118622	105645	146895	38345	132859	115435	162256	139197	150553	217637	233336	183668	12834	204885	170513	11151	161740	75317	174956	67068	38564	139501	60922	12390	221401	11405	12660	154984	206785	141433	126195	147798	84898	97767	87916	57452	125813	65684	11448	12074	12394	11963	11988	25337
3285	94465	168064	143459	141959	131953	119243	105767	146051	42220	131384	116432	161867	138425	154104	215911	226792	178501	12649	203264	169234	11438	158804	77848	174206	65445	40396	140038	61307	11994	218311	11594	12627	155609	203328	142804	128419	146299	85607	94421	86415	57556	129452	69982	11644	12068	12281	12027	11910	27083
3300	92420	161176	141761	140001	131386	119875	106414	143328	41872	131255	116453	162242	139091	147793	222960	221547	177889	12719	201105	170025	11421	159465	79158	174036	68233	41953	140168	60146	12162	216067	11758	12761	151605	190262	142494	127591	147595	83417	109202	88318	57548	125155	68563	11360	11946	12119	12003	11880	30005
3315	97344	163869	142644	145030	133574	118105	104309	145476	44435	131273	118566	160171	140185	162867	219787	216364	181646	13036	199777	173232	11474	160275	84468	171376	69131	44095	139501	59167	12195	221047	11775	12538	155564	194073	142735	141219	148076	83523	96261	89719	57325	127174	74299	11692	11860	11836	11856	12160	33887
3330	90172	165866	144924	141203	134344	118881	107794	144583	59320	130327	119184	160186	137958	164560	219827	223299	179695	12682	204564	168216	11428	158939	84974	169521	65136	44214	141479	60167	12216	222313	11914	12890	155027	204711	141851	137059	146473	85870	99453	85856	58381	127378	69430	11632	11827	12373	12086	12110	40569
3345	94932	166167	143164	140127	133701	116944	107476	147528	63309	130519	119676	158773	138526	161680	217450	223630	178511	12555	200588	171564	11459	160527	86618	171008	68418	48283	138824	59712	11986	220223	11814	12624	152025	202108	141598	131089	149357	85055	98264	85213	59267	128173	70615	11313	11961	12096	11967	12073	45271
3360	92640	164951	143881	145877	132180	118265	105250	143952	69626	129269	118438	159294	139057	153452	213414	220198	180686	12705	207172	173660	11168	161479	89528	169811	70195	50731	141511	59608	12075	218607	12174	12389	157354	193178	143130	136590	146878	84122	99232	82185	59953	127934	69635	11698	11897	12282	11937	12032	47740
3375	103931	163348	142850	144827	131275	120496	105200	141965	76209	133109	119539	158046	139490	151157	223811	222613	180692	13099	201792	172225	11517	162748	92468	169450	68074	52860	141629	59935	12304	220098	12017	12287	155060	205667	142169	134475	147598	84593	96818	84544	60205	127477	69191	11472	11851	11974	12057	11970	52544
3390	99670	171776	143064	142238	133191	120619	107261	144262	82311	133815	118863	158925	139818	164974	225095	218880	179930	12792	199289	171772	11827	160007	93062	168265	67669	54866	141975	60239	12265	220318	12202	12456	158846	198808	142852	135419	150011	86254	91071	86016	61522	125064	71549	11482	11670	12250	11966	12014	57639
3405	102454	165829	143748	147218	131646	119459	107191	144128	82770	136855	117336	157207	139660	160602	213704	223353	180276	12675	202552	174797	11471	159955	93423	169755	68439	56711	141242	60497	12539	222923	12750	12509	158140	206493	143161	132128	146984	85369	100352	82581	59632	127283	68159	11755	11958	12340	11861	12003	68130
3420	100158	162829	143412	149033	131173	119159	106962	142940	90181	135952	117988	158372	139330	151947	219373	230546	180084	12587	204087	170336	11243	158845	93507	170927	70725	56012	142256	61043	11909	219050	13002	12582	154433	197168	143415	129705	147999	85657	98033	87125	59858	129540	67782	11588	11821	12101	11917	11998	73487
3435	91878	163648	144133	142707	132280	119620	106259	142143	95007	134525	116524	157453	141324	155452	217334	224186	180028	12748	205836	170748	11475	160001	96369	168659	68838	55964	141097	60771	12314	220046	12978	12764	155651	191007	141040	127147	148544	84456	98804	87336	60813	126695	67858	11538	11830	11945	12275	11929	80825
3450	96201	165526	143571	145818	132023	118881	107187	143521	96907	131560	117561	158612	140023	160739	207807	224820	178952	12471	202036	168520	11370	158530	95350	168294	66780	55122	141902	60886	11846	219703	13637	12549	155196	190255	141717	128410	148247	85485	107789	84728	61372	126034	69031	11430	11816	12088	11862	11980	87394
3465	94562	160870	141572	144482	131558	122386	103807	140546	95092	132315	118029	157684	139382	159859	203076	222011	180403	12779	198223	169259	11501	159269	98532	167752	67814	57207	142732	63273	12299	220357	13788	12799	154013	190597	142835	128169	148105	85312	95754	86797	62077	131092	66861	11569	11977	12314	12095	11884	94321
3480	94301	167045	142700	146085	132570	118028	107510	144624	104058	131763	117721	157110	137218	148454	221739	225705	180259	12952	205029	168534	11650	161461	98596	168588	69550	56300	141406	62414	12219	218405	14308	12651	154645	190959	143441	128172	146238	85825	99650	85438	62744	125496	69699	11431	11835	11997	11853	12127	99034
3495	92647	166665	143439	142602	129926	121908	105974	142768	105639	131128	121693	155732	139888	163396	214793	215291	183260	13253	201805	173739	11306	160611	100120	169884	70160	57211	141268	63001	12237	219664	14814	12672	155344	190685	143409	132710	147700	85638	100417	89398	63622	126360	69792	11664	11608	12370	12053	11729	101823
3510	91509	172606	141131	142147	132569	117505	106966	142385	106422	131718	118687	155262	139049	167880	210661	221050	182563	13798	201516	172340	11253	160195	100113	167348	70803	57219	141769	62151	12327	220590	15864	12662	154050	192983	144759	131816	147157	85927	93059	87350	64624	127491	68430	11475	12038	12220	11955	12087	102938
3525	103766	167600	144419	144888	132118	118924	105217	140992	105856	131733	118206	155497	139956	158323	214680	210998	181068	14397	200510	172034	11593	160307	101372	170896	71173	60345	139637	62679	12168	219971	17001	12583	152479	197527	143435	129098	148592	84858	100937	85046	66238	128986	73151	11464	12246	12286	11820	12024	103705
3540	90878	166865	142588	146539	129873	118353	104777	141364	109859	130842	119185	154714	138053	150173	214405	221364	183115	14560	195505	169104	11477	160918	102522	166715	70435	60720	139282	62180	12316	220765	20028	12514	153310	189384	143700	135107	147662	84444	103429	87396	64444	128980	68377	11369	11932	12064	11878	11801	106747
3555	102309	169083	145189	147451	131655	121238	103558	142394	110100	131327	119061	155277	139755	152146	210275	218411	181337	15773	205052	177215	11435	161048	102757	166634	69944	60888	140408	60169	12422	220424	25043	12974	155364	203485	143513	127943	149036	85422	98953	89048	65617	127814	69617	11615	11907	12329	11957	11897	106074
3570	88718	161181	143911	143901	132217	117976	105114	141562	110385	130243	120291	155036	138116	154167	208035	216104	186677	16592	201715	172110	11570	160496	103752	171333	70576	60833	140106	63354	12417	221106	26354	12804	156231	206997	143284	129702	149998	85495	103788	86106	65641	128629	67382	11571	11847	11862	12070	11854	107523
3585	96078	172793	144137	144954	133612	120547	105181	143959	111534	129924	118505	156948	137929	155546	210455	219277	184978	16620	202639	172808	11408	160515	104664	167502	73322	59072	138696	62151	12256	222495	26275	12726	155073	205357	143286	137174	149472	85604	99703	85810	66278	122642	69448	11363	11749	12133	11967	11859	107484
3600	91886	173212	143685	141930	132964	119910	105384	142173	111524	130367	119922	153139	138625	157750	208235	214381	184809	17104	205398	175667	11558	160986	104044	168523	69377	60594	138241	62184	12153	223028	31872	12629	155892	194438	144089	127061	150207	86081	93659	88182	65450	127305	70429	11268	11798	12042	11864	11843	109628
3615	96790	168098	143918	141122	130905	119107	104772	144998	113485	130239	119859	156590	138841	158777	206706	213223	183668	17577	196076	173297	11171	161892	103933	167817	72268	58679	137806	61629	12279	218087	34717	12716	152756	205892	145293	128578	149223	86043	102683	84398	65328	125537	69531	11445	11612	11953	11942	11849	109241
3630	97553	169835	143969	146534	132798	119131	105526	143919	111418	128620	119258	154810	140017	162511	218139	217922	182384	18967	205353	174835	11264	160365	106798	169207	73471	60520	139195	62397	12320	218621	45503	12722	156474	194457	145493	139915	150443	86562	104539	87770	65823	127686	70935	11302	12012	11979	11942	11984	111066
3645	92561	164237	143122	147022	131306	124502	104717	142954	113235	128517	118685	155465	140746	146865	215043	215955	184199	20267	197813	174676	11191	160552	104738	167345	72966	59248	138083	62161	12163	222288	57843	12737	154641	200347	142674	134545	150285	86398	92257	84735	66398	125157	67150	11643	12228	12057	11840	12004	109933
3660	98812	170580	145304	148449	132136	121803	104428	142938	113963	129244	119250	154224	139306	156547	218685	221860	185415	23354	206839	171819	11257	161112	105094	166024	69912	60061	138240	62629	12345	220839	69131	13038	153384	203253	144052	136963	147700	85817	95566	93254	66039	127992	70464	11666	11704	12043	11972	12049	110804
3675	99833	171698	143913	145174	132326	118807	104191	141531	113850	130167	120138	153013	140033	158148	223752	218729	181850	29247	202535	172918	11151	161652	107479	170364	71574	59022	137335	62814	12281	221804	78571	12626	155222	205060	145305	129229	148880	85880	100405	86875	66837	125367	69230	11446	12011	12102	11937	12008	109814
3690	94494	167167	143766	146974	129781	120603	104789	143312	115722	129330	122152	152712	139729	155524	216310	210397	181645	38047	205810	170739	11323	159749	106296	168179	74030	59266	136541	62269	12286	219877	88495	12547	154491	194247	143983	130194	150994	86067	93146	93391	67290	126129	71643	11321	11921	11846	12106	11999	111667
3705	87467	166599	143910	145066	131435	120513	103968	142576	115515	128216	119221	153989	137481	158632	224159	217062	183891	45638	198967	170974	11424	160018	107306	165964	73263	60354	138370	64633	12008	218167	92978	12859	156039	195752	144543	134838	150768	86727	106968	84343	67214	125911	69912	11527	11943	12109	11976	12000	109421
3720	93528	165664	143086	143698	131630	119228	105519	144004	114601	129038	121210	154156	138808	154832	208400	221263	185352	52283	201606	170729	11487	160308	107182	167823	74377	59342	137971	62790	12264	219280	98046	12829	154951	197705	144749	127886	150561	85585	99423	88547	67435	127841	70168	11525	11598	12173	12006	11834	109560
3735	93049	167477	144209	145775	133794	120756	103705	144009	115734	128463	120545	154125	140933	161833	213838	217725	183180	61898	206103	173962	11284	161242	106855	166995	72135	61035	138258	63361	12622	219661	98661	12891	156301	194473	145158	136737	151054	86620	96273	85930	67844	130163	68037	11453	11713	12133	11808	11948	110825
3750	92262	166765	145092	142502	132394	121361	104972	142378	116181	130021	119407	153722	139236	158347	206102	220593	182490	69772	202145	173060	11264	160439	107220	165175	77326	59840	137209	63039	12225	217799	99906	12676	155012	199280	145452	137234	150314	85719	92343	83881	68943	126487	73292	11722	12043	11939	11994	11591	111576
3765	95834	170826	146225	143246	131233	121455	105258	143282	116872	127693	121998	152213	138502	161393	206934	219218	183485	79463	204580	170840	11611	159390	108858	167781	74533	60474	136515	62893	12223	218682	102154	12720	155210	194164	144688	129662	150029	85410	98504	84526	66924	130987	72696	11356	11639	12035	11873	11864	111710
3780	90003	165040	145876	151922	131860	119282	105230	144111	115261	127645	118993	152123	140388	160619	200875	216115	182970	87686	197658	169996	11662	158813	108846	169351	74302	62249	135879	61897	12326	222117	103001	12669	155461	193359	145524	139466	150381	87110	101825	88420	67492	129643	69756	11666	11669	11997	11823	11831	112070
3795	88849	165851	144895	148885	132794	119068	105392	145447	116779	127615	120709	154750	140208	163655	214080	215343	181932	97333	207390	173448	11411	159124	107687	168520	75826	61717	136915	66162	12279	219410	104169	12667	156608	205791	145356	138751	150032	86277	102550	86707	67570	131260	72801	11609	12166	12197	12190	11964	114397
3810	95691	170313	144098	149066	134256	118755	106064	142924	116173	124580	121583	153759	138294	157053	209747	216086	184374	105561	196468	171895	11565	159828	109144	168570	73691	60659	134677	65748	12433	219666	105243	12840	153795	190865	146039	138008	151224	86441	106986	91664	70130	126153	72175	11594	11489	12192	12105	12038	113332
3825	101934	164953	144240	148019	129692	119389	104674	143959	117203	126759	120245	152816	139196	161009	208022	216858	182716	115584	207837	172108	11382	159889	108333	168376	76402	63607	136023	63513	12309	219000	106120	12713	154760	194935	145678	134056	148328	86696	95462	89057	67519	125798	71418	11704	11940	12031	11823	11777	114724
3840	95727	166680	144023	147572	129435	120743	103832	140657	116693	126596	120042	152838	141491	161383	209232	208721	182332	121821	202180	173395	11812	161850	110027	167812	73783	59939	135298	63492	12188	221467	107963	13051	155978	205348	145217	134873	149705	87257	98972	94177	70603	133252	70306	11620	11801	12323	12041	11814	113416
3855	89507	171497	144804	142183	130791	121167	104176	142734	117558	126675	121224	152357	139512	153106	210372	212338	183351	130939	204795	173851	11604	161004	110599	166569	77225	62364	137203	65457	12399	219700	107570	12624	156250	203432	146139	134850	148908	86126	105088	94376	70644	126606	70801	11360	11839	11944	11725	11909	111747
3870	87110	170807	144148	147073	131519	119438	104070	142489	116253	127021	120452	151489	135838	166706	195518	212233	185670	128371	205973	176417	11587	162129	110125	166331	74808	62889	137163	64336	12303	221198	108576	12934	154305	207718	145699	146778	150654	87096	103884	90225	73430	128854	70042	11342	11769	12322	11711	11899	113466
3885	89755	162009	144635	148875	131974	119415	104929	145524	116149	125586	122739	151451	139214	150447	223564	212698	184363	131155	202008	175413	11438	162614	112341	166855	77650	63892	136478	64024	12037	218697	108238	12764	156213	207351	146616	135723	151082	87533	104099	87090	71824	130427	73613	11575	11692	12233	12016	11780	114373
3900	108285	168581	144223	147898	130489	119841	104389	140452	114802	125549	121306	151774	138335	160409	203643	215521	186070	138228	203684	174198	11557	161769	110816	169240	74241	65720	137290	64406	12697	220699	108304	12665	155906	196603	145880	138645	150732	86694	105159	92476	71515	133100	71704	11628	11991	11941	11741	11712	113971
3915	87140	165651	144259	145212	130528	119791	104195	142303	115755	126557	123504	151949	140422	160762	209964	215057	186289	133020	203537	174461	11432	162517	110851	170931	75646	64087	137112	67439	12491	223454	110091	12748	155385	199503	147486	137856	151613	86944	99065	91282	73125	130998	73118	11533	11481	11999	11795	11970	113621
3930	92563	167812	144790	142726	131844	119835	103591	140068	114618	125278	122067	150575	139043	158350	199695	205691	187030	137464	201467	173411	11791	161896	112208	169486	73139	64777	136823	64193	12153	219610	110296	12928	155845	196414	145615	131757	151166	87283	100645	88569	72285	128548	70427	11781	12072	11978	12067	11858	115162
3945	88524	169388	143654	148733	130517	119733	104789	142854	112252	124875	119759	150066	138508	153341	207254	213212	184799	139239	205897	176795	11626	162013	111008	171537	74803	63710	136155	65454	12320	219650	109086	12792	157296	193255	145669	138592	150152	86667	102702	94657	72015	129364	71577	11538	11865	11990	11770	11832	114281
3960	88179	168497	144506	144709	132839	119426	104087	142497	112435	124420	120423	151503	138438	158196	207935	216638	184119	134292	203554	176635	11305	161480	111545	168606	75750	66007	136760	64806	12512	220102	110211	12563	159094	203118	147693	136223	151471	87309	98473	87354	72508	127896	73984	11673	11695	11988	12083	11769	113613
3975	96301	164074	145117	144140	131553	119354	104776	140327	112134	126022	120528	149595	139581	161638	200864	212615	185086	137084	210411	177243	11465	163469	111429	169503	77090	66946	136276	64818	12254	220662	110705	12902	158450	195269	147615	135261	151198	87682	104838	91534	72943	125355	71302	11453	11735	11999	11765	11954	114250
3990	92341	164198	144559	139321	124535	118480	102442	140321	111139	124892	123192	150449	136613	158743	197394	209607	186050	136274	207130	174237	11528	161111	111876	169777	72935	65636	137545	64813	12385	218823	110168	12962	157615	195421	146046	131634	151302	87608	99411	93162	73807	131224	72143	11632	11861	12010	12044	11775	113690
4005	95040	164742	144211	146808	125399	119965	101597	141621	110348	125651	123263	151298	139470	154154	197153	213162	185539	146727	201506	172889	11400	162615	112149	169115	74765	66475	136651	63974	12265	221076	110695	12734	157383	195646	147471	132922	150870	86822	108505	93596	74532	127162	73045	12268	12097	12099	11823	11890	115009
4020	92248	168964	144771	148669	128769	120882	102836	141794	111027	125937	122863	150504	140105	152769	206219	214357	185889	147418	203004	175136	11387	162227	111961	169345	74463	65785	135852	66265	12407	221563	111886	12951	158408	195742	147031	137488	151335	87273	112066	90783	75748	130028	73529	12229	11928	12038	11708	12126	115354
4035	87553	163420	143045	150914	125868	119947	104225	140547	108966	124858	124671	149715	140200	164245	205646	205590	185031	150842	200697	173757	11284	162901	112297	172576	77107	67631	136479	64570	12048	219245	114197	12674	158870	198573	147507	137929	152091	88068	109002	92315	76597	128372	74829	12489	11829	12046	11918	11639	115251
4050	90240	165474	143287	141492	127007	118705	104166	140887	108616	124241	121715	149989	137397	152911	216540	213403	185598	145894	206754	174112	11428	162602	114005	169990	76470	66921	136463	64896	12476	221466	114409	12939	157570	205244	147284	137811	151970	87205	107116	96082	76506	126024	74402	13387	11716	11949	11892	11905	118057
4065	94745	170821	144380	148006	125546	121442	104104	143559	107991	124588	122729	150105	138394	158631	202042	216929	187387	143073	205589	173620	11460	161088	112066	171065	76177	68433	137175	64393	12197	220734	115673	12654	156314	205227	147888	134197	151568	88103	105403	92376	76578	127662	74542	14511	11698	11872	11560	11893	116152
4080	88036	163085	143384	145906	129145	119271	103303	143011	107009	124605	120882	150978	139816	153998	204457	214988	186645	150675	202376	173559	11649	162657	114233	168677	76077	67156	136555	65526	12239	221784	115702	12976	157574	201160	146993	134415	152295	88256	108425	94970	77144	131243	73222	16515	11736	11894	11943	12046	115686
4095	95401	168221	143443	150448	128562	119644	103901	142141	107288	124865	120915	148890	140735	156715	200688	207692	187529	144553	204552	174079	11307	163386	114087	167716	77645	69112	137525	66737	12511	223160	117347	13025	155975	208038	147873	132899	150824	88361	109169	93178	79528	127064	74983	18819	11991	11920	11563	11740	115902
4110	87929	162435	144672	150759	127488	121707	103894	142199	105695	124954	123873	150212	140525	161151	201527	205215	184688	142798	205517	172657	11610	161740	113090	167085	75503	67645	137289	65211	12619	219485	118147	13100	157174	206582	146472	135641	149133	87998	109502	88461	77512	130741	76165	21058	11711	12261	11819	11992	115661
4125	86898	172374	146128	149469	127535	120405	103977	142090	107387	123645	120368	149954	141183	156590	205649	204317	186590	139266	204458	176228	11477	163156	113642	168048	73105	68130	137397	65901	12587	221680	116294	12958	157978	206738	146398	134238	151294	87428	102959	96654	77625	134333	74242	21027	11723	12200	11974	11773	114579
4140	101023	173823	143940	152389	128548	120447	101677	139730	106340	124280	121747	149517	141340	163342	200512	210772	185690	139257	210161	175483	11701	162544	114577	168842	79098	68054	137232	64838	12973	221862	117829	12920	157482	199810	147733	134144	152673	87931	104715	99211	77877	128326	73022	22009	11835	12138	11816	11750	115597
4155	91687	173301	144129	149258	127549	120550	102333	142249	106953	125101	124847	149526	140270	158355	195625	208699	185324	152067	203596	176278	11368	162726	114631	169279	74135	69843	137497	65698	12738	222580	118643	12844	159990	195481	147359	136368	151247	88007	107565	88139	77984	132433	74938	23848	11914	11839	11626	12033	114070
4170	83326	170970	144576	146346	128828	120295	103373	141224	105657	123372	122431	148566	140364	154120	214869	213119	184979	154873	199956	172536	11465	163359	114303	168555	76011	69476	136388	64442	13292	216695	117172	12738	155370	204558	147385	136254	151255	87585	107149	86653	75251	127348	77347	25342	11624	12102	11674	11826	115362
4185	90506	168140	144721	151261	129837	122914	101538	138770	106341	124353	121789	149555	140264	158397	194264	206277	185418	141445	211767	173642	11339	163567	113460	168924	75629	69146	137435	66597	15311	220505	116922	12809	158929	197666	147552	144542	151939	87496	105657	92423	76161	131963	75274	30813	11604	11832	11582	11700	115203
4200	93263	164833	143978	147680	128542	121340	102944	140060	104566	123840	123293	149135	140573	161608	202453	203560	186648	145613	200321	172229	11265	163815	114855	170159	76223	68995	136985	65652	16767	219629	117315	12830	158710	194646	147575	133169	151864	87695	101555	90130	77111	130263	74508	32443	11641	12176	11778	11947	115837
4215	84806	164876	143964	147375	126470	119070	102866	141354	104930	123924	123393	148713	141106	156307	211198	209187	185706	147044	206611	174677	11466	162953	115073	168707	77459	70699	138218	64582	17757	222333	117388	13055	157776	194561	148618	139438	152286	87835	101437	91102	77555	131582	74051	34103	11730	12211	12133	11740	115864
4230	83298	165608	144459	146760	128606	119729	103213	144078	104867	124795	124004	150041	138399	162556	197621	215165	189360	138541	201569	178243	11530	164598	115507	169249	77201	71489	138130	66041	19799	222036	118420	13161	157357	203146	148045	132326	151983	87806	104121	89339	76821	131263	76441	33240	11607	11904	11908	11738	114851
4245	94737	171884	144790	153339	130307	121803	102884	140716	103313	124038	125124	147205	141389	157257	200921	201220	186455	156608	202281	178026	11518	163689	114936	172471	74748	70791	137645	65002	19898	221331	117629	13583	156922	193269	147219	131405	151847	87335	103545	92375	76685	131903	75705	37141	11678	11898	11827	11749	115041
4260	90338	164410	144377	148215	129020	119113	102398	140699	104460	123197	124271	148662	141851	156533	200079	202762	187713	146577	203738	175111	11181	163968	115438	169366	76606	70305	138790	66545	22400	219680	118165	14354	158091	206282	148265	133576	151716	87377	104673	90605	76335	125576	76085	40042	11514	11962	11880	11794	115266
4275	90083	162987	146043	147681	131354	120709	104645	141694	104735	123321	123653	149937	140042	162115	207465	208059	187836	142275	207880	175495	11218	163403	114796	171362	78440	71056	138062	65982	25484	220319	118243	14833	157227	197984	148647	132194	151679	86967	104745	89102	76433	132809	77193	53392	11450	11710	11769	11921	114422
4290	89162	171503	145044	149446	128451	120627	102553	142452	104072	122673	125463	149947	140925	158073	194717	203075	184882	141967	202428	173910	11542	163936	114011	168943	77725	71586	137427	65399	28506	218588	118316	16653	158302	198082	149235	136310	151902	87689	102872	87823	76726	131240	78933	61527	11674	11873	11973	11761	115545
4305	88332	167768	145590	151372	128926	121483	102773	141646	104178	122497	124672	147238	142281	153138	196541	202856	185632	146129	207635	176440	11228	163277	117069	168465	74268	72149	137471	65482	29114	220741	116573	19112	160352	201205	148123	136383	150956	87902	104355	92619	76535	134010	76461	53009	11381	12073	11848	11844	116577
4320	88523	167494	144995	146833	129415	122606	102012	144184	103954	123544	124093	148845	143696	158852	204539	204552	185771	147804	195544	177035	11316	163509	115178	171263	77809	71115	137848	64708	40764	221035	116844	23599	158641	195331	149263	136637	151834	87856	102175	91263	76143	130644	78549	53958	11671	11713	11962	11743	115397
4335	96587	164698	145564	150331	133937	121696	102343	142133	105534	123813	123852	148640	143598	159344	204262	206049	185042	145080	203977	174427	11397	163087	115933	169594	76656	71515	139065	66383	40766	217920	117198	29317	158665	194327	148127	133448	152157	87344	100365	87452	78688	134061	79754	72913	11470	12157	11901	11970	114950
4350	88241	162554	146096	146215	130114	122100	102194	141880	104162	124104	124042	148499	143269	162900	199989	207229	188142	140104	203906	176041	11507	163305	116380	170997	77309	70157	137990	65767	51824	221023	117007	35929	158743	202638	147334	134481	153049	87229	108223	94282	76438	132581	79089	68672	11536	12170	11822	11934	113802
4365	91292	165409	144712	145906	131480	121436	104437	142923	104092	123064	126090	148657	141698	171463	203488	205484	187992	150869	209723	173320	11484	163442	115694	170671	75977	71550	137741	65531	55719	219221	117700	35507	157395	194426	147813	133855	152182	87357	108053	90267	78414	133599	76462	83709	11624	12135	11963	11957	114792
4380	92733	163274	145855	147895	128369	119545	103011	142166	105281	122997	126529	148168	142956	165144	194575	202784	186307	154668	207901	173199	11506	162753	115565	171373	75976	72476	138484	64321	61298	218127	116598	39721	157459	198127	148035	130212	151200	88043	112071	87380	77072	134327	77750	88405	11715	11915	11608	11787	114103
4395	83739	170021	145541	150608	130392	123518	102947	143593	104058	123519	122560	147472	143780	157384	199492	207316	189564	143456	203814	177674	11405	165461	116872	171666	77022	72232	138619	65654	69978	219426	117626	54688	156926	196732	148794	131967	153991	88779	110856	88590	77494	128886	76159	77636	11398	11859	11553	11955	114671
4410	91479	166725	145873	151057	127198	121087	103961	143209	103686	122772	127874	149059	142410	160790	205951	198635	186963	147823	209779	178021	11326	164588	117600	171903	75310	71141	137726	68071	75859	222327	118406	55858	156479	193872	148458	129942	152408	87633	103762	88339	76525	130407	77713	74291	11641	11938	11718	11806	113762
4425	94216	176100	145362	150023	127147	122929	103249	139757	104385	123074	123964	148588	141446	156707	194656	202139	190657	152139	199619	172539	11456	164430	115488	170124	78225	72120	138647	66122	78555	218712	116723	65427	157386	192749	148049	137626	153033	86533	102056	95617	76868	132641	81526	100840	11946	11969	11606	11881	114488
4440	89551	168550	144191	143763	130847	121161	103915	141708	105057	122414	126376	147970	142976	160245	199037	201811	186644	146625	201428	180243	11381	165235	116583	171944	77209	71794	138772	66602	82365	217012	117224	61025	157597	203619	149776	129290	151565	86943	103824	94727	78641	132048	79053	84715	11394	11983	11585	11799	115088
4455	83696	173354	143537	142177	125163	122813	101624	139720	105458	123304	124448	147592	139423	160185	202599	205986	186565	154176	201774	173785	11408	164961	116520	172308	75993	72319	138730	65264	84151	217063	117142	70533	158627	204332	148764	127884	151675	87533	101883	92950	77257	131427	78768	89126	11432	11708	11450	11647	115540
4470	97051	162959	144925	148183	128465	122570	102510	142025	104716	123076	125234	147415	144503	158683	191698	208747	186890	145494	204172	177314	11331	163777	115389	172995	78345	72135	139780	65624	86512	220232	116909	67805	156591	196918	148652	126525	151608	86757	102612	94258	79214	131003	78126	107277	11346	12011	11906	11831	114263
4485	93123	166047	144066	142964	125473	120499	104023	141366	105798	122941	123909	148631	139924	162001	204384	208829	188451	150008	198360	174536	11678	164452	116048	171707	78149	73788	139151	65799	89331	218772	118147	72222	156568	199128	148314	132062	151695	87706	102261	91779	78382	131987	80615	91586	11352	11704	11728	11732	115295
4500	107983	168152	147654	153083	121967	122381	101952	138882	105358	121615	125417	146143	140468	161598	200170	203137	188188	148232	204553	177429	11698	165039	116760	171744	78065	74714	139595	66529	89767	222789	117682	75903	158275	198412	149578	129145	151872	88535	102393	90988	78108	131476	79608	99463	11625	12067	11702	11534	114345
4515	88844	165258	145477	147336	123875	118757	105709	140849	105899	122286	126459	147230	142167	162544	208500	204600	186167	142754	201821	175025	11484	163622	116619	171408	77323	72366	138547	65595	92742	220435	118294	82207	160504	205675	149667	127894	152130	88532	109186	89599	77029	133167	80209	100570	11555	11965	11325	12006	114442
4530	98072	173232	145307	146812	122799	121273	104621	138960	106174	122965	124644	148598	141589	162829	199014	204964	188249	151636	198705	178910	11949	165952	117057	173584	78717	73319	140419	67170	94126	219241	117346	87533	159896	196203	149802	130981	152157	87998	103926	94624	77247	134229	80993	97217	11409	11873	11886	11765	114071
4545	81886	171050	144942	146282	125664	122483	103743	140196	106115	124077	125386	147893	142178	164822	208836	207845	188580	156717	199379	176417	12704	165323	118598	173572	76816	73108	138766	67380	93096	219548	118384	87218	157504	206467	150199	134623	153193	88773	105493	94773	76486	127895	77846	84582	11389	11754	11586	11806	114193
4560	89029	174849	145912	154124	126554	119596	103748	140967	105938	122804	125300	147363	144199	160276	197020	203725	188764	150223	207667	176212	12932	164434	117729	174421	80036	73882	139575	66114	95701	218469	118551	89521	158999	194548	150602	137366	154660	88524	104095	91477	78522	131052	79025	94871	11574	11838	11820	11886	114103
4575	88084	166087	147181	148947	124231	121779	101699	138704	105723	122953	124873	146972	144883	153749	200623	197771	187872	149811	202948	176920	14702	164666	115967	172826	77616	73777	139544	67522	94410	218559	118246	89973	158206	197589	149551	131228	152636	87619	107929	91023	78851	129936	80831	91796	11602	12026	11821	12032	114648
4590	86565	167461	144845	154368	125705	120126	103358	142226	107671	122840	125657	146974	145059	162184	213398	201272	188230	156936	203935	175797	17405	165304	116885	172434	77288	73728	139786	66454	93056	221559	118190	94368	157274	194799	150831	131885	152380	88059	105113	90655	78412	129223	78441	87855	11417	12066	11971	11688	114773
4605	89883	164215	144564	147595	124217	121990	102643	140240	105294	122227	126555	147972	145712	165960	195831	201638	189566	157119	201155	175632	18710	165885	118034	173021	77243	73172	140166	65595	94932	219309	117313	95105	159137	203040	150462	131350	153893	88698	107418	91361	77355	132221	78364	111151	11457	11733	11644	11870	115292
4620	95930	165571	144687	155211	123721	121351	102138	141748	105840	121391	127624	147876	144371	165053	198513	199525	187677	143926	198852	175153	20513	164539	116963	173472	77259	74688	139660	66466	95004	218899	117349	98222	159249	194066	150025	127975	153074	88548	105087	89675	77579	133449	79764	103448	11800	12013	11631	12017	115159
4635	97512	169558	146102	151932	125943	123071	103828	141689	105552	122092	125851	147333	146257	163201	193923	205704	188184	156156	201168	176449	22483	164827	117042	173925	80677	73057	140245	65864	94974	219840	118037	97168	159543	206883	150230	135355	152056	89092	105633	96093	77819	135652	78692	86732	11518	11627	11701	11659	114906
4650	94625	167446	145116	150150	124181	122041	104257	140766	106357	122831	126984	148120	144253	156889	217104	203405	192106	158253	203511	178127	24018	165765	117501	173066	80700	73270	139752	66051	96727	218837	118236	100895	156560	205346	151003	130230	153317	89357	106689	93896	77620	134095	82704	93339	11664	11791	11927	11681	114945
4665	84414	168182	144945	149565	126387	124256	102782	142434	106684	122801	128106	149133	144457	161092	194607	204160	187131	156696	206847	175888	26793	164685	117514	175092	77169	73738	140559	66204	94036	221490	118820	100948	159426	207409	150946	132895	152209	87431	102477	97494	79286	135612	79197	93617	11596	12033	11523	11843	115413
4680	89461	167131	144293	150253	125544	120527	102693	140400	106535	123821	126086	147545	144825	156169	204677	202045	189839	153448	201060	174891	29414	165921	119588	176304	77735	73668	139565	68133	95839	220160	119142	102062	159311	195337	151064	130800	153518	88434	101781	96355	77828	137098	84255	102819	11493	12081	11999	11978	115362
4695	98036	167898	145017	145335	126454	121645	103232	140991	106875	121825	126771	146786	145771	169645	203995	203745	188254	146966	198684	174505	33452	166453	119230	173547	79279	74170	140205	69449	97255	219716	118960	102976	159729	200711	150907	131812	153275	88759	106892	96375	78446	137537	79347	98485	11429	12089	11765	11857	115060
4710	90951	173251	145298	148224	124627	125194	101508	140815	108042	121688	128064	146587	143114	159680	208503	202765	190023	156087	207419	176468	36322	166063	118964	174466	79526	74527	139885	66232	95963	219724	119347	102431	159664	198296	150793	131936	154334	89207	105961	95205	77725	135857	81379	88608	11548	11719	11804	11879	115477
4725	91581	168154	144592	154087	123696	123764	101787	142490	108007	123425	128494	146693	146316	157352	205799	201850	190787	150709	203935	176720	41238	165531	119449	176820	79556	74577	140038	67175	98889	221076	119396	106049	160385	195286	151486	134047	153393	88807	103997	98662	78079	133851	81590	106192	11486	12066	11875	11933	116077
4740	89888	169455	144282	150021	124903	120988	101988	140474	106618	121230	129868	146048	143953	164412	200969	204879	190389	159098	207595	177316	46247	167406	120498	175099	79074	75415	140452	68936	98013	220008	119289	107890	158685	200398	152742	133601	153699	88545	104191	91511	79221	132773	82285	101868	11412	11696	11571	11846	115163
4755	95433	162874	145318	148880	125275	123079	102386	141368	106661	122849	126803	147003	145538	153959	197075	204218	189483	157151	202599	175628	47053	167577	118332	175401	78018	76023	142216	66925	97137	219366	119828	106921	158797	196014	151496	134909	154360	89386	106498	93063	80092	134068	81007	101055	11339	11780	11544	11835	116669
4770	87950	165359	145484	148662	123929	123963	104094	141319	109062	123231	128553	147798	144527	165382	202881	206641	189092	153548	200419	175209	53681	166262	119458	176785	79260	75130	141484	66904	98728	221236	120554	107615	159123	200466	152163	133246	154329	89354	109132	89065	80563	131582	81814	95128	11638	12029	11772	11827	115300
4785	97340	166631	146404	147967	122204	122671	102087	140662	109584	121958	130251	145892	144778	161034	195883	203977	189173	155451	199297	173398	58195	166144	119134	174777	80171	74825	142061	66409	96361	220838	119081	107580	159786	195118	152987	131798	153321	89109	103607	93391	79940	135648	79205	113069	11422	11558	11796	11774	116748
4800	88213	169896	145632	150690	121407	122398	103290	142057	108910	121253	128809	146926	144300	159234	194288	207125	192222	160817	204121	177529	59263	167697	119949	174845	78663	76119	141656	67508	99221	219623	120291	108664	158776	196884	151594	133002	154433	89362	111704	91461	80683	138248	81269	99303	11638	11878	11796	11838	115558
4815	87904	173081	144826	150841	122741	121807	103261	139618	108487	121370	128671	146124	146719	165050	208276	201368	191463	147191	202468	179137	61365	165964	119677	175899	79180	75635	142265	68128	96816	220474	119493	108503	158483	197449	152189	133376	153554	88974	107121	90705	82205	136101	79768	92856	11518	11891	11543	12015	117090
4830	87209	167546	145206	142628	123229	121053	103756	141337	108981	121798	128342	147737	143133	159804	198938	203098	190182	156950	201999	175685	61217	168185	119114	176240	79980	75985	141279	66457	100282	218765	119909	109587	158065	194747	153033	132037	154953	89110	108157	91531	81045	134779	81484	91291	11387	11927	11790	11931	116530
4845	92249	165742	147440	151719	126140	122096	103486	139448	109286	121704	129237	147092	145585	160113	194705	203733	189844	158554	201761	176319	68165	167997	120126	176458	80260	76949	141951	66509	96562	220448	120108	108598	159697	205901	151118	131866	154762	88762	112157	94167	80983	131229	80718	112382	11400	11937	11851	11844	116499
4860	90803	167802	142725	147603	126082	121451	102333	140736	109311	122441	128495	147722	147358	161528	203318	207357	189840	145288	209290	178773	76015	167754	120954	176826	79656	75978	141483	67323	97539	221784	120291	109029	159796	197904	152644	130645	154355	88515	112048	97431	81174	136169	81321	101579	11581	11918	11909	11710	115972
4875	89268	171231	145270	145689	128190	121508	102466	140901	110127	123097	130241	147944	144802	163904	211708	202423	190642	154565	206558	180468	82146	167470	119710	177135	81704	75909	142448	66688	101262	221054	120039	109751	160459	202466	151442	130276	154938	90024	104919	89481	80542	134754	82073	98811	11464	11939	11861	11920	116611
4890	87048	170062	144363	147497	126048	122860	104630	140488	108943	122070	129342	147083	148616	161814	206275	200403	190515	151718	205497	174871	85892	167162	118979	174671	80035	75464	142051	66913	97489	220739	120501	111162	157354	201095	152384	132601	153832	89016	109086	96245	80820	135652	82707	112124	11741	11913	11604	11453	116441
4905	89257	165672	145151	145522	122491	121830	102926	143185	110592	122890	129051	148106	144031	161868	201375	202813	191249	148251	203221	178748	90316	168196	119341	179227	77793	75952	141796	67616	97486	220469	119553	110277	159077	206446	152336	132049	154499	89679	111433	96454	80327	135760	80866	90587	11631	12011	11659	11893	115446
4920	90283	166273	144928	150977	126823	122213	102018	141073	110002	121761	129544	147418	144334	163819	207664	201244	193208	152498	213357	176454	96576	168727	119948	177670	80374	76753	141923	67215	96809	219221	121214	110774	156579	198861	152810	134906	153693	88800	112308	93425	80755	131447	79777	102902	11520	11906	11787	12027	116011
4935	94645	171257	144575	146097	125693	121752	103902	139087	110239	121843	128526	146893	146171	167086	200322	198913	190220	147127	205098	181665	100769	166804	119459	174393	79664	76411	142074	68304	97867	220392	120635	111739	158086	200433	153623	132452	153911	90030	109400	89632	81369	136534	79271	94629	11757	11879	11682	11673	115877
4950	90220	162696	144325	150095	124527	120614	102662	140240	109889	121366	128828	145707	145683	157025	201269	201269	190562	159600	203822	177149	104309	167995	120623	177678	80684	76542	141958	69360	98721	218925	120622	113218	159763	197148	152801	133443	153153	89449	114964	93098	80329	136946	84261	92190	11519	12106	11669	11660	116321
4965	91426	169694	144001	143338	124882	121462	104032	139599	111048	122212	129235	145772	142715	155165	206668	201070	192058	144104	207391	180095	108215	167382	120810	177165	81489	77172	142405	67231	98618	219541	121360	113203	158492	206251	153152	135431	153877	89360	112369	93502	81069	135010	79637	85478	11800	11759	11826	11936	116761
4980	91659	173638	145962	150713	128472	122809	101890	142556	109812	121291	128954	146669	144349	163595	204127	202152	189165	149538	204525	176145	108302	166157	119330	177146	80181	77611	143879	68600	99700	221732	120889	113509	157759	195490	153029	131125	153502	88973	109363	90619	81607	140113	80235	100566	11737	12044	11560	11906	116603
4995	93118	163884	146608	150085	126550	122807	102162	141475	110065	122355	129465	147105	143897	158516	192663	197000	190565	159453	200263	176525	111088	167375	119419	178014	79608	76833	142782	66923	100193	220033	121641	113302	159254	195933	153738	131261	154151	89571	113429	89906	80517	139354	82073	97765	11443	11962	12029	11928	116446
5010	87141	167026	147456	152085	126301	121871	102378	141516	111098	122713	130793	146422	146436	165334	201075	199269	191402	146463	203962	178525	112475	168077	120306	178823	78825	76888	143219	66580	98756	218321	120675	113161	158745	196017	153144	137013	154520	90057	108335	95279	80568	138026	80335	109519	11730	12269	11585	11831	117024
5025	90970	172102	146700	147048	126558	119776	103502	141479	110921	122991	132571	147563	143864	156467	209738	202947	191595	149674	205892	179086	112259	168663	120643	176664	79385	76420	143671	67328	100330	220337	121584	115106	158457	198081	153454	133194	156540	90115	114860	94811	80100	132993	83271	93238	11549	11990	11579	11691	117152
5040	86740	176118	145399	152909	128284	121490	102634	138779	111415	122591	129307	145899	145784	157464	203163	200217	189787	148982	204748	179697	113500	166894	121424	178391	80056	77655	142456	67692	100462	219538	121400	113792	159127	208516	154440	132924	155725	90717	111308	96270	80370	138655	79202	94061	11704	11775	11646	11878	116202
5055	86035	170986	144656	147076	123630	122868	101554	141267	110641	121600	129532	146441	143464	164853	205702	200260	190209	154692	200981	178709	114002	167569	120406	177687	80117	76660	142865	67297	101085	221012	120916	114902	161592	197565	155019	135009	155117	89131	112854	90487	80549	137405	80030	113684	11620	11825	11648	11964	117612
5070	88087	164511	145050	151468	127135	123723	104212	139493	111782	122062	130411	146915	144934	163703	209297	201207	192611	148731	210719	178580	117606	168442	121451	177582	80746	78086	142670	66392	99435	222592	121508	114721	160026	196376	154887	136542	155698	90141	109949	98930	80046	141020	80013	98664	11494	11906	11851	11665	117162
5085	89663	171045	146004	150469	127077	120189	103466	141655	110549	121085	128863	146109	146689	163903	207701	201767	189436	152708	203699	178414	115330	168398	119453	177416	79546	77223	143384	67399	100101	218233	122021	114343	159217	196264	153286	130449	155908	89292	112903	96012	80741	138897	81169	113574	11431	11818	11817	11833	116603
5100	89665	170021	145475	149083	126402	121902	102205	140909	110029	121647	129816	145720	143902	159644	201966	200632	192503	151818	201238	176007	115466	167541	119723	178263	82796	77325	142709	68526	103281	218186	120538	114365	159172	195493	154175	134283	154796	89822	108513	92166	82243	137161	81205	93711	11628	11977	11628	11894	117896
5115	88667	163177	143734	143687	128188	120517	103759	142311	110858	121401	130381	147850	145056	163380	208313	200048	189938	150868	209711	176091	115625	167105	120064	178563	81795	77800	143525	68191	99747	220513	121870	114505	160415	207269	155317	134364	155133	89903	108894	94381	81129	139546	81236	97500	11553	11979	11961	11907	117613
5130	89735	171639	146613	151333	126177	121113	103050	140280	109951	122207	132192	145824	148072	160365	208244	199208	190110	154155	203533	178112	117673	167124	120570	178952	79624	78452	142633	68382	102425	220397	121526	114509	160112	196123	153991	132734	155308	89639	111729	92689	81035	138594	81859	96240	11432	11923	11902	11827	117291
5145	83948	165085	146693	155081	126331	122093	102266	138849	110402	121363	129967	144885	146703	156241	199881	196329	190015	146447	207602	179837	118137	168307	118825	177689	80758	77465	142918	68789	99635	218091	121084	114958	160666	203815	154326	133759	155679	89699	109893	94355	80187	140929	83644	105659	11607	11781	11736	12008	115944
5160	86512	164802	145665	148813	124930	123452	103449	140066	109849	122177	131161	145320	145867	169529	198198	199597	192655	145542	204583	180191	117773	167631	119940	180485	81027	78052	143356	69677	100182	218300	121805	114350	160193	204231	154605	133439	156123	90010	111775	95156	81067	136541	82920	110677	11409	11525	11749	11765	117099
5175	96166	169839	146449	152866	127610	122374	102136	140775	109479	122064	130220	144253	147172	165950	196283	195066	191155	154006	210818	177795	118919	167973	120492	178506	80027	79289	143984	68098	100765	220835	122668	115851	158787	197641	154426	135337	155267	89152	113125	92718	81610	137154	82992	114981	11599	11806	11408	11822	118500
5190	88469	169202	145602	147476	126006	121819	102838	141366	110069	121384	130066	145495	144533	162917	200431	200321	191410	151495	204607	179588	118989	167485	121154	178450	80786	78363	143582	68476	100716	220210	122422	114610	159036	210336	155445	133344	155467	89753	108460	92760	81131	134956	81353	105346	11420	11788	11810	11939	116775
5205	91609	166580	146162	149733	126978	123680	101820	141519	109037	121532	130376	146165	146094	163246	200631	196447	191791	151317	209970	178043	118319	168263	121606	178190	80841	77898	143928	67326	100298	219190	121761	115302	159068	197514	155209	135840	156438	90294	106464	95696	80720	139022	81852	98240	11375	11821	11897	11731	117387
5220	92403	162360	145149	148968	127965	122146	102840	141106	109765	122204	130089	146569	146105	160303	199039	198699	191742	147309	201305	175484	119116	167913	119967	178764	81433	78564	143873	67825	101224	221169	122327	115226	157904	199165	153601	134726	156283	89991	111258	94761	81643	137038	84403	108270	11433	11892	11855	11738	117383
5235	89760	168624	144734	150614	125461	121852	102899	141297	110596	121316	129545	145904	146976	156046	200057	195378	190028	153029	204330	176798	118915	168955	120761	180265	81282	78947	143365	68507	101452	220491	122810	115106	156711	199564	154848	136730	155627	89827	110792	91728	81564	140732	82763	100317	11607	11882	11829	11738	117804
5250	94443	171573	144804	152292	128155	122500	102968	141276	110415	121323	131651	146546	146180	163078	207311	199389	191041	157694	207554	177985	119578	168917	121747	181035	79593	79896	144048	71168	103874	221948	122672	115991	158530	199053	154811	134766	156666	90291	112976	91231	81309	137856	81805	105910	11443	11797	11779	11625	118149
5265	89178	168820	145366	145633	120768	120707	100575	140737	110381	121952	130227	145652	145043	171702	218975	199696	189324	146143	204223	176639	119106	168872	120895	177839	80444	78876	143388	71026	102980	220174	122167	114821	158899	199314	154068	134092	154975	90372	112923	95849	80789	140094	84625	110735	11862	11802	11776	11805	117538
5280	89583	169103	146075	150434	124558	119900	101897	141297	108619	120917	132067	144751	145875	165661	198264	198310	191544	154205	204553	181210	120595	170184	121249	180550	81811	79624	144491	68517	105499	221901	123656	116106	160901	200245	154986	134956	155898	90344	111386	93047	80934	139131	83158	103903	11869	12054	11938	11656	118030
5295	92914	165832	144344	154726	124329	121014	101750	140861	108582	121205	130807	145039	146045	159501	205010	197749	193402	161240	204277	177209	121565	170240	121384	178800	80224	80529	144330	70580	103309	222872	123230	115202	161900	209237	155795	134333	156675	90078	106097	93389	81362	139725	83477	105563	12163	11736	11924	11912	117771
5310	92513	166102	144386	148826	124473	119683	101132	139750	109483	121536	131354	145224	146849	166880	209025	198422	192480	151752	201375	177167	121254	171104	121786	179783	83509	77895	143522	69082	102941	219818	122599	115731	159808	201910	156748	131762	155738	89640	111507	93190	82042	136445	85806	102365	12561	11979	11561	11840	118314
5325	96831	166840	146323	148129	125794	125535	99815	138831	109012	121259	132139	144826	147213	171732	196739	197915	191225	149787	202319	176584	120619	169133	121527	179217	79988	78375	143683	68627	104595	219751	122453	115593	159612	202172	155895	132815	156582	89691	109186	89887	81648	139186	84029	94741	12756	11953	11699	12020	117921
5340	84918	169426	145622	144262	123329	122318	100111	139030	108267	121119	131622	146749	143626	163548	207949	199243	192996	149279	204884	182062	120788	168575	121118	178216	84732	80012	145203	69652	106407	222625	122703	115702	157358	200115	155786	136549	156481	89621	107588	90927	81132	138529	81787	101784	12983	12168	11863	11258	117832
5355	88581	170215	145806	151063	124895	121248	99347	138665	108564	120970	129902	144200	147210	162948	200749	198102	190819	147968	201399	178280	120038	168523	121026	180213	83091	78531	145031	67985	104847	219658	123402	115638	158174	205117	154706	134458	156308	89612	114234	92751	81991	140348	80947	107225	13506	12013	11937	11766	119090
5370	86097	167367	144688	146108	127975	121559	102281	140271	109196	122064	133029	146060	145374	156427	213799	197734	190572	145187	201169	178197	120191	168721	121169	177816	80827	79594	144509	68602	103189	221455	124405	116434	155918	212184	156921	134464	155372	89814	111975	94212	81008	136571	82597	110573	14214	11803	11552	11889	118729
5385	88684	167252	146252	154753	127730	121166	101387	140097	108957	121473	130643	145291	146062	164468	203051	197547	193280	146907	204843	177577	121143	169708	121262	179115	83402	80881	144903	68729	104328	218875	122958	115334	158128	209335	154811	131935	155228	89603	117866	92248	79896	137064	82354	91877	15650	11820	11710	11618	118717
5400	90227	170264	146162	150560	128448	120422	102503	142196	107989	121998	132355	146135	145887	166105	209136	200074	192028	154082	209883	179170	120724	169879	120786	179870	80841	79412	144631	68571	104137	219996	123884	114955	157425	196522	155240	135551	156217	89481	110204	94444	81371	138349	82795	103641	17555	11780	11523	11991	117862
5415	85198	165242	145440	153351	127883	123890	103368	140979	107303	121919	131543	145575	148338	170125	199750	196699	191775	145935	207050	182289	121775	169569	121611	179649	80295	78753	144772	68331	105220	221509	123593	114876	157234	212701	155188	136188	156785	89132	108173	92827	81390	137938	80574	95591	19584	11866	11392	12054	118013
5430	93748	163709	145131	145895	125780	122118	102178	141041	107803	122127	130811	146119	145108	160071	214182	198251	191542	144956	206329	177496	122051	169400	121303	179858	82814	80556	146511	69218	103628	218977	124419	115702	158056	211279	154806	131553	156128	89995	118225	93145	81450	137785	82042	108237	22861	12006	11940	11830	118799
5445	87601	167517	145075	154265	125221	121120	101360	140108	106202	120454	132384	144739	146851	168643	203626	194499	194683	154484	209891	180577	122366	170518	122407	179866	81744	79536	145464	69003	106305	220457	123757	115260	158975	210958	155997	133168	156596	89369	109433	94140	81034	136321	83251	106357	32492	11867	11651	11971	119852
5460	98660	171736	145107	156688	124841	120279	99493	138428	107699	121294	133559	146884	147490	161134	202648	195970	191710	144887	200846	182291	120711	168891	120246	181324	82888	79770	145891	68548	104961	218599	124201	115406	156010	204596	154927	133767	156115	89207	111445	91188	81921	139458	86807	99375	25853	11958	11725	11881	119943
5475	82946	172794	146114	144624	120364	120550	98028	140521	107649	121106	132052	145744	145906	168217	199341	196540	189867	149935	201717	177253	122398	169362	121140	178852	82497	78361	143420	69044	104618	216264	122584	115256	157002	200199	155080	132722	155059	88735	111519	90239	80620	140309	84403	85036	35163	12121	11658	11836	118943
5490	89238	162742	145427	153402	125870	122438	100912	139572	107971	121070	130973	145284	148033	157995	202357	197383	191147	142428	207213	180521	122849	169980	120527	178645	81581	80148	144877	69225	105306	220649	124245	115463	158976	201720	155684	133844	155996	89241	111274	94026	81950	141546	81411	92445	34138	11862	11564	11921	119160
5505	86933	173535	145603	149515	124674	122755	100045	138633	107502	121299	132563	144665	147665	162386	194542	194803	193694	145710	206020	181443	121562	169707	120673	178094	82152	79571	144530	68782	104186	221203	123799	115677	159661	196514	156009	133295	156121	89480	109194	89549	81294	145071	83351	92681	41087	11814	11736	11745	118116
5520	86100	163342	144732	154377	123340	121579	100637	138701	108042	121718	133605	145289	146069	160914	199342	196262	191751	143925	203252	178944	122142	170241	122013	180873	81927	80275	144724	68504	105220	218231	124211	115353	156143	200392	155626	134617	156489	89627	110219	96480	80923	138298	82755	98448	40402	11518	11725	11744	119048
5535	105494	163809	144758	149660	124722	125054	101051	139854	106630	120382	132964	144122	149094	159865	210314	197441	191638	144890	203275	177622	122548	169889	122160	179421	80768	79862	143650	67955	104475	220033	123676	115300	156757	209139	155356	133243	155269	89423	109334	95946	80636	140792	83732	98706	43201	11696	11802	11698	118624
5550	88251	166592	145716	148210	124590	119858	101347	140636	107427	120486	132821	144419	145915	163908	206388	199430	192525	146952	202215	176445	122773	170302	121294	181576	81683	79765	144892	70826	106189	219430	124171	115365	155611	205829	155325	134095	156731	89144	112310	93899	82029	140440	84733	103241	65325	11731	11779	11734	117892
5565	89623	169332	145026	152162	122115	122235	101412	140097	107299	120756	134635	143470	147158	159256	210052	196940	192080	143430	206237	177041	122829	170115	121233	179203	82931	80664	145631	68691	103644	218465	123628	116126	155321	201660	155017	134268	155525	88762	111769	93689	80757	140587	84651	105575	63524	11735	11695	12014	119244
5580	81572	165291	146647	145994	126532	120247	101465	139725	106717	121434	132546	144117	146887	162109	201748	197351	191094	140356	205376	177100	122688	169500	121355	178529	80945	80256	145604	69483	106051	219306	123873	115197	156923	206347	155253	137835	155596	89503	113653	92873	80091	137269	84221	91039	65983	11626	11682	11778	119554
5595	77741	167210	146439	150350	122357	123814	100836	139208	106504	120542	132503	142833	148678	163793	197262	197741	190601	140116	201965	179046	123148	169769	120693	179142	81899	80437	145779	70752	105156	219372	123428	115844	155307	201723	155217	136893	155303	89207	106333	94903	81813	137095	84423	84121	68078	11780	11437	11881	119226
5610	94069	166081	144323	146414	125035	120477	102024	139069	106414	121604	133616	143794	146662	162315	199625	198535	193604	144501	205729	177225	123216	169739	121433	179491	81982	80797	144826	69045	104572	217657	123839	115999	156263	196455	155009	132554	155516	89608	108808	95426	81327	139412	84371	95635	70555	11778	11677	11646	119640
5625	89095	171263	146588	154060	123719	121427	99770	140000	107452	120132	133228	143197	149892	165818	201295	196118	191093	146583	202199	177284	124080	170635	120351	178292	79977	80656	146606	69577	103571	220498	124805	117251	158223	196830	156472	135417	156502	88839	108282	93488	81364	139912	82557	101619	68329	11995	11689	11768	119522
5640	90972	164566	146512	150800	121489	122765	100721	137780	107339	121063	133329	144362	147661	169426	209037	196491	190158	144710	200334	180864	124482	170888	120915	178619	82792	81340	144528	68901	103583	218776	124304	116542	154798	196018	155620	137432	156351	89419	109497	96881	81528	138678	84611	97462	77483	11872	11806	11644	120558
5655	99677	161854	146321	147701	124256	120986	101408	138356	105875	119993	133278	145383	147567	165278	201573	199209	191725	145425	202954	178848	124219	172302	121017	179259	82207	81638	145149	69173	104705	219834	124064	114852	157045	196306	155900	132649	157551	89805	113596	94863	79810	140745	82954	100732	76391	11862	11447	11406	120869
5670	89964	165284	145339	149910	125219	124685	101959	139617	107304	119584	130785	144394	149499	164837	209797	198887	191679	142060	201605	177138	123178	169735	121096	178142	82935	82550	145877	69914	103745	219752	125024	115934	156618	197182	155237	132506	157438	89922	110079	90177	79965	139981	85233	97580	96078	11765	11495	11385	120044
5685	86312	165496	143691	152614	124169	124392	101962	139624	106703	120712	133253	144199	148803	159138	195456	197454	190956	143566	203984	177983	122679	171170	121299	179806	81306	81150	146134	70550	104186	219312	125070	117217	155634	196600	156592	133358	156519	88906	111474	93152	79752	143297	84402	102010	84002	11918	11574	11484	120092
5700	97707	166348	144401	151270	126848	122999	102422	138907	107076	120624	134599	143818	146796	171988	200418	200035	192123	147309	203713	179822	122092	170128	121729	179941	80791	81323	146126	69075	103563	220679	125602	116622	156868	196061	158261	134240	156128	89803	108821	98092	80219	140911	83647	99009	85862	11632	11750	11572	118907
5715	86525	167262	145201	158221	124576	120802	102167	139225	104511	119468	132814	141681	148860	161976	206928	194236	191038	145418	211159	181244	122207	172141	121898	181608	83867	81573	147504	70855	103857	221677	125882	116264	157339	198157	156295	134707	156789	89461	113616	97530	79847	139468	82808	89985	88118	11881	11761	11659	119969
5730	88081	165964	145648	149650	122918	123276	99640	138624	106590	120975	136371	144094	149756	170371	200351	195173	189715	142462	201510	177683	122501	170890	121423	180113	84409	82215	147999	68843	102990	219292	125584	117528	157041	198281	156582	138572	156977	88861	112238	92538	80190	139606	85541	106617	86081	11489	11443	11615	120400
5745	92459	167603	144792	148684	124887	122072	102229	138874	106552	119626	132966	142538	148466	167498	199803	197254	191590	140105	207007	177279	123015	170541	121146	178317	81378	79919	145755	69325	104914	218469	125574	116961	154450	196963	156897	134607	155938	89899	106703	91136	80185	143262	83133	95410	75043	11990	11698	11623	119335
5760	89692	166303	146084	152113	125223	120430	100830	138549	106657	118969	132984	143321	148216	169844	201225	198202	192989	151707	202235	180256	122285	172012	120982	178098	82248	80909	147413	70096	103396	219080	126163	116627	155281	197681	156771	135703	156747	89662	109114	93356	80673	142801	84453	101744	98840	11797	11651	11585	119112
5775	100013	170321	145510	148827	129250	122379	100857	140639	107328	120027	132676	144594	147855	169557	196771	199739	192172	143546	203827	175513	122234	171137	122065	180971	82227	81879	146464	70689	103231	216842	125966	117169	153639	198184	156105	135365	157416	90070	112399	91060	80939	142425	82585	97809	87628	11722	11509	11820	119867
5790	87924	162882	145324	146744	120193	122795	97490	139225	105718	120168	133950	145451	145113	168176	198131	197756	189736	140025	202761	178186	121266	170631	120766	179410	81735	81124	146839	69972	104947	217330	124820	116516	156394	197164	156050	134899	156653	88924	108540	92226	79355	140048	83054	103336	90788	11784	11421	11759	120299
5805	89047	168399	144667	146082	122493	122340	99667	140093	105360	119756	132416	143743	144815	160288	198968	196766	192462	143358	203704	180226	121458	171690	121604	181239	82140	81713	146304	71903	101939	218962	125797	118062	156044	198888	156955	134701	157563	89405	107831	94241	80245	144473	84292	108931	82957	12030	11598	11728	120311
5820	88406	171635	146689	150621	126504	122570	101714	139151	105334	120803	134981	143973	148684	159631	195904	194721	190403	145996	201116	177298	122129	171258	120550	181225	81974	82110	146185	70842	103424	218073	125940	116492	156584	197067	157203	138538	156224	89668	115941	92168	79792	141698	83499	104181	98372	11896	11635	11542	120353
5835	95924	168944	146242	156837	125319	122031	100269	138946	106670	120588	133238	143610	150942	168670	201863	194077	189515	151892	203042	177157	121026	171150	121629	179593	80949	80788	145980	68911	102668	218730	126048	117899	155511	197088	156891	135072	155943	88825	115723	92787	80538	138043	83895	104759	95489	12460	11592	11632	120581
5850	87550	173315	145143	151147	127190	122594	100399	140770	104390	119445	132725	142292	146797	168486	208358	195778	190322	139264	201478	180040	120816	170913	120808	179141	81930	81974	146650	69719	104887	217824	124160	117247	154816	197470	156608	134759	157443	89833	109325	97155	79667	141364	82508	90974	90225	13745	11238	11765	121391
5865	92359	168729	145841	147859	124342	124119	100050	137892	104748	120574	135166	143194	149154	162381	195855	195091	190146	144139	201750	179457	120790	170908	121113	178129	81056	81838	146557	69648	103540	219211	125265	116303	156366	197591	157185	135721	157478	90926	109776	90932	79025	140613	84476	96966	84614	14208	11489	11612	121603
5880	85782	166122	146288	151637	123913	123775	100110	138073	105243	119426	134794	143370	149721	164615	199485	194132	188938	139799	203678	176252	119869	170551	120636	179190	82981	81571	145771	69938	102741	216780	124881	117230	154951	197547	156444	136688	156388	90060	112977	98760	79179	145382	83814	123019	95171	17347	11529	11763	122036
5895	89625	165345	145201	153880	124084	121856	100850	138723	105214	120866	134482	144383	148146	166623	200629	195360	192272	140651	201749	178695	121114	172207	122262	179512	85362	82079	146659	71008	104280	216413	126193	117208	155261	198232	157340	135411	156934	89489	111615	93720	80063	139457	84739	106320	89332	21865	11550	11591	120821
5910	89730	167448	146115	148233	128040	124420	101096	139758	104509	119505	134518	144327	148226	165279	203839	199913	189715	143972	203985	176808	119493	169821	119685	177982	81464	81463	146535	72441	103589	219515	125720	118055	154517	196985	156240	135987	157218	89265	112728	90782	80552	141269	85343	100195	109095	17459	11488	11634	121756
5925	90499	168169	145587	150442	126167	121382	101003	140268	104727	120835	134183	142998	147739	171534	203127	198864	189969	143263	199789	178357	119755	171515	121888	180440	81549	81774	147540	69716	104342	220536	124877	117780	154221	197494	157616	136493	158846	90284	111675	94395	79598	139814	84433	104742	98326	21321	11609	11645	121686
5940	93712	171294	145108	151549	123738	122961	101712	138403	105118	121146	133126	142324	147785	167206	196307	195027	190573	141699	202188	176017	119880	170226	121468	180413	83464	82356	146703	70273	104347	220449	126194	118573	155727	199176	156741	138439	156057	90153	109933	90889	80024	141396	82124	101176	98428	34084	11574	11951	121220
5955	84102	164444	145309	151233	126012	121383	101932	139048	104780	120096	133716	144213	148321	166992	201488	198557	189950	150080	196741	180021	120000	171165	121823	180509	82321	82299	146999	69873	103740	219423	125942	119279	156066	198185	157460	136650	157493	90612	113269	93441	80077	139229	85361	99384	99272	30361	11681	11878	122590
5970	85774	164647	146011	156598	125100	122828	102528	139222	105673	120264	133260	143347	150229	169053	195351	197371	190064	144284	201736	181122	119024	171619	120200	179243	83865	81921	146751	71367	103034	219959	126802	118681	154842	197887	156872	140053	155717	89639	108625	91254	79749	142510	84388	102038	94920	31025	11540	11750	122151
5985	91544	166057	145193	154776	124002	122958	99364	137808	103830	119562	133489	142642	150995	177183	192719	193974	189967	142140	199427	177052	118206	171913	120697	179097	82201	82867	147566	71366	104236	219211	126453	119895	154413	197711	158368	139360	157988	90365	110666	96829	79810	141731	85131	99673	87774	37413	11582	11450	121372
6000
[truncated: 219 more columns]

## Sheet: Table 2 Category 2
Time	F19	F19	F19	F19	F19	F19	F19	F19	F19	F19	F19	F19	F19	F19	F19	F19	F20	F20	F20	F20	F21	F21	F21	F21	F21	F21	F21	F21	F22	F22	F22	F22	F22	F22	F22	F22	F23	F23	F23	F23	F23	F23	F23	F23	F24	F24	F24	F24	F24
0	13428	13685	13574	14215	13747	14663	13778	13613	11703	12537	12470	12992	12519	13042	13060	12466	14008	14087	13524	13604	14387	13500	13307	13185	12610	11961	13243	11947	12982	13250	13165	12794	13176	13457	13744	13368	13470	14721	14309	14356	12873	12950	13248	13417	14552	14614	13421	14416	12503
15	13035	13090	12919	13348	14579	14853	12939	13059	11655	12187	12124	12761	12328	12760	12405	12291	13242	13095	13137	13275	14184	13152	12978	12728	12449	11757	12934	12116	12661	12794	12827	12607	12413	13054	13363	12749	13061	13875	13550	13869	12384	12334	12611	12770	13706	13830	13195	14065	12137
30	12564	13064	12806	12761	13634	14019	12924	12920	11406	11999	11833	12434	11997	12387	12609	12318	13155	13120	12908	12950	13485	12845	12885	12783	12293	11914	13130	12116	12634	12707	12706	12782	12371	12859	13067	12646	12822	13475	13793	13888	12025	12432	12496	12964	13802	13878	12748	13548	11602
45	12625	12977	12732	13425	14007	13403	12986	12948	11264	11735	12116	12298	12146	12733	12391	12413	13129	12985	12551	12656	13830	12501	12668	12250	12016	11803	12769	11976	12410	12832	12411	12188	12446	12698	12857	12689	12907	13538	13458	13215	12364	12508	12467	12607	13608	13479	12974	13691	12320
60	12812	12805	12651	13027	14384	13618	12946	12849	11252	11816	11699	12018	11874	12708	12252	12105	12650	12587	12679	12815	13752	13044	12524	12636	11938	11906	12738	11722	12552	12791	12415	12334	12528	12436	12877	12678	12965	13606	13222	13877	12317	12450	12342	12448	13511	13401	13166	13404	12144
75	12777	13064	12562	13199	14332	14054	12924	12765	11251	11681	11854	12281	12045	12322	12275	12229	13023	12902	12923	12680	13977	12723	12597	12754	12389	12030	12823	12019	12466	12737	12621	12274	12317	12867	12801	12666	12948	13508	13393	13568	12163	12142	12760	12773	13327	13422	12965	13601	12292
90	12906	12745	12773	13141	14095	13752	12755	12735	11277	11704	11522	12308	11701	12366	12111	12123	13240	12709	12650	12545	14059	12716	12824	12487	12293	11849	12547	12092	12403	12538	12514	11937	12498	12857	12736	12584	12770	13490	13453	13770	12065	12185	12274	12506	13283	13134	12989	13225	12158
105	12554	12944	12929	12852	13779	13176	12576	12895	11040	11543	11740	12225	11702	12316	12362	12059	12746	12922	12778	12712	13516	12677	12648	12375	12585	11700	12868	12055	12597	12400	12296	12074	12189	12567	12812	12727	13216	13659	13414	13708	12005	12096	12606	12505	13309	13370	12790	13334	12159
120	12623	12532	12578	12645	13092	12899	12331	12469	11245	11449	11584	12081	12064	12386	12339	12088	12603	12684	12704	12611	13661	12859	12402	12497	12254	12073	13117	11938	12630	12102	12891	12109	12147	12180	12533	12653	13194	13557	13433	13699	12173	12508	12512	12553	13532	13217	13100	13235	12107
135	12670	12700	12359	13005	12510	14455	12721	12543	11268	11893	11623	12279	11746	12193	12266	12065	12751	12763	12573	12868	13666	12787	12305	12253	12167	12051	12799	12063	12395	12340	12591	12410	12208	12368	12403	12350	13178	13654	13473	13692	12187	12633	12591	12607	13227	13387	12740	13407	11947
150	12396	12887	12538	12770	12614	13466	12683	12919	10949	11422	11635	12172	11865	12236	12452	12047	12913	12886	12697	12558	13771	12482	12752	12327	12277	11969	12897	11911	12317	12209	12278	12417	12350	12500	12443	12387	13055	13429	13309	13379	12215	12450	12580	12696	13199	13088	13203	13468	12016
165	12645	12880	12439	12414	12892	13950	12643	12502	11209	11689	11606	11782	12137	12328	12381	12238	12892	12675	12473	12596	13738	12614	12435	12466	12427	12102	12873	12108	12212	12445	12291	11992	11962	12365	12385	12426	13051	13529	13524	13544	12376	12432	12708	12826	13118	13389	12816	13402	11996
180	12410	12660	12203	12347	12507	12912	12458	12540	11091	11536	11810	11852	11966	12387	12284	11866	12830	12646	12670	12698	13996	12739	12439	12674	12342	11805	12876	12202	12563	12524	12343	12367	12084	12537	12476	12440	13107	13410	13443	13833	12416	12529	12435	12568	13161	13295	13076	12914	12052
195	12402	12393	12592	12815	12588	12878	12547	12472	11374	11648	11588	11839	11919	12119	12163	11865	13067	12640	12521	12663	13521	12703	12457	12602	12263	12185	12729	12215	12247	12250	12355	12455	12309	12538	12182	12112	13198	13459	13279	13711	12133	12349	12624	13056	13188	13226	12658	13187	11961
210	12416	12690	12545	12839	12823	15040	12638	12430	11076	11716	11524	11873	11682	12471	12161	12352	12923	12885	12602	12821	13950	12720	12469	12593	12219	11750	12573	12117	12245	12378	12226	12119	12204	12462	12711	12553	12943	13249	13492	13609	12435	12574	12526	12744	13339	13449	13146	13124	11943
225	12751	12559	12742	12677	12757	14555	12905	12464	11206	11524	11806	11834	11826	12515	12405	11993	12916	12802	12505	12630	13903	12577	12107	12499	12364	12168	13069	12118	12216	12496	12496	12180	12237	12365	12658	12604	13186	13710	13464	13701	12372	12317	12448	12870	13192	13288	13050	13392	12152
240	12592	12681	11989	12410	12753	13705	12654	12614	11218	11521	11641	12341	11897	12324	12402	12288	12582	12779	12221	12684	13533	12569	12507	12517	12586	11967	12683	12275	12253	12341	12524	12033	12198	12313	12511	12470	12971	13599	13044	13524	12187	12481	12651	12669	13273	13313	12747	13372	12224
255	12658	12855	12369	13088	12818	13235	12665	12392	11223	11535	11690	11936	12046	12486	12317	12420	12826	12494	12396	12552	13722	12445	12274	12490	12335	12012	12883	12101	12059	12090	12470	12225	12210	12462	12628	12339	12916	13742	13514	14068	12611	12336	12765	12764	13360	13398	13037	12780	11799
270	12298	12546	12478	12634	12859	13059	12642	12606	11144	11296	11569	12133	12083	12326	12367	12103	12900	12902	12554	12581	13583	12581	12526	12289	12634	12197	13120	12141	12172	12438	12316	12235	12317	12449	12398	12479	13038	13270	13609	13609	12037	12094	12297	12685	13307	13228	12514	13038	12184
285	12500	12717	12394	12916	12613	13150	12381	12083	11020	11353	11499	12129	12029	12178	12191	11966	12737	12786	12485	12738	13681	12334	12218	12487	12579	12125	13042	12231	12174	12362	12164	12340	12144	12575	12371	12089	13255	13360	13528	13840	12103	12394	12431	12723	13389	13296	12916	12931	11968
300	12630	12627	12548	12881	12555	12993	12474	12544	11103	11588	11738	11887	12311	12453	12422	12308	12896	13000	12450	12693	13529	12586	12430	12470	12793	12093	13013	12194	12229	12452	12055	12443	11989	12445	12367	12510	13227	13330	13517	13568	12299	12566	12548	12690	13279	13318	12789	13143	12070
315	12299	12606	12550	12484	12598	13362	12698	12585	11348	11506	11607	11829	11949	12299	12551	11948	12578	12687	12525	12673	13843	12721	12256	12380	12793	12158	13039	12030	12353	12259	12069	12301	12234	12232	12534	12172	13201	13656	13555	13663	12560	12298	12633	12702	13162	13535	12882	13215	12046
330	12592	12893	12210	12827	12318	13998	12602	12598	11208	11584	11649	11942	11864	12460	12468	12043	12964	12668	12252	12674	13500	12467	12431	12456	12595	11945	13055	12245	12212	12537	12416	12254	12272	12564	12037	12392	13264	13518	13719	13812	12077	12344	12796	12875	13225	13188	12929	13471	12131
345	12448	12532	12498	12658	12726	13976	12546	12981	11037	11377	11767	11959	12081	12442	12435	11907	12831	12798	12334	12902	13750	12599	12511	12437	12729	12235	13078	12232	12100	12125	12157	12446	12208	12347	12233	12314	13261	13585	13285	13517	12158	12699	12587	12795	13393	13207	12925	13120	11962
360	12437	12610	12561	12675	12474	13611	12724	12573	11118	11476	11539	11994	12256	12427	12255	12063	12847	12836	12477	12655	13775	12922	12230	12450	13220	12163	12664	12223	12323	12150	12011	12215	12194	12382	12554	12355	13250	13710	13548	14061	12516	12609	12578	12973	13408	13691	13225	13077	12098
375	12611	12621	12455	12625	12910	13930	12437	12523	11193	11324	11734	11863	12139	12442	12244	11997	12758	12924	12503	12519	13666	12360	12385	12187	12704	12028	13416	12282	12062	12147	12290	12156	12091	12448	12366	12444	13132	13846	13605	13880	12373	12518	12733	12657	13138	13365	13016	13015	12122
390	12488	12749	12392	12683	12444	13038	12448	12865	10960	11435	11386	11932	11766	12422	12400	12032	12697	12669	12632	12686	13800	12536	12396	12211	12786	12181	12887	12175	12327	12394	12353	12233	12183	12452	12559	12271	12974	13733	13647	14233	12203	12139	12725	12863	13476	13727	13026	13169	12109
405	12299	12380	12388	12849	12560	13218	12724	12638	11247	11853	11608	11908	12344	12551	12194	12059	12587	12746	12584	12718	13534	12449	12186	12355	13256	12052	13233	12219	12251	12427	12232	12008	12352	12405	12555	12160	13258	13585	13606	13784	12572	12484	12823	12658	13476	13619	13048	13145	12130
420	12361	12369	12481	12538	12429	14562	12521	12471	11082	11592	11380	11979	12145	12356	12300	12194	12687	12547	12528	12513	13696	12482	12315	12259	13052	12207	12959	12013	12416	12478	12033	12358	12386	12452	12434	12258	13074	13538	13642	13682	12543	12510	12361	12591	13612	13398	12998	13330	12023
435	12390	12529	12232	12361	12409	13066	12751	12727	11202	11388	11570	11962	12069	12552	12344	12206	13021	12676	12308	12653	13710	12406	12509	12228	13129	12080	13333	12129	12393	12320	12131	12087	12064	12618	12389	12269	13267	14063	13712	13817	12407	12173	12535	13049	13613	13446	13229	13371	11862
450	12366	12410	12419	12528	12617	14081	12475	12701	11147	11247	11846	11835	12142	12376	12648	12102	12839	12359	12502	12598	13782	12537	12327	12387	13240	12364	12963	12352	12228	12252	12410	12242	12094	12504	12120	12409	13310	13819	13599	13841	12641	12823	12840	12876	13657	13447	13116	13086	12025
465	12078	12526	12560	12335	12463	12847	12649	12730	11238	11611	11677	11988	12030	12566	12400	12278	12746	12486	12633	12643	13785	12455	12103	12177	13282	12431	13364	12308	12158	12395	12335	12287	11775	12197	12489	12419	13222	13967	13537	13870	12496	12527	12911	12634	13658	13456	13041	13504	11857
480	12175	12472	12505	12612	12276	13023	12388	12702	11171	11628	11972	11947	12265	12604	12626	12260	12645	12629	12415	12644	13498	12311	12380	12339	13341	12515	13171	12072	12109	12296	12143	12160	12534	12339	12488	12287	13323	13688	13722	14068	12459	12519	12439	12681	13666	13644	13183	13351	12034
495	12400	12595	12439	12195	12595	13768	12553	12374	10972	11399	11533	12078	12138	12406	12541	12270	12832	12663	12644	12610	13573	12165	12122	12382	13400	12467	13221	12156	12217	12397	12300	12271	12643	12464	12552	12373	13224	13880	13597	14101	12348	12412	12763	12826	13993	13322	13183	13454	11963
510	12186	12324	12656	12288	12394	13809	12720	12697	11056	11603	11737	12094	11938	12373	12201	12145	12527	12418	12660	12901	13717	12452	12369	12211	13615	12240	13396	12304	12177	12272	12399	12084	12118	12513	12416	12242	13023	13807	13451	14046	12052	12485	12766	12587	13832	13574	13037	13210	11798
525	12438	12585	12284	12491	12436	13473	12497	12185	11232	11846	11581	12090	12389	12167	12521	12070	12831	12837	12192	12478	13750	12301	12300	12309	13385	12838	13455	12315	12317	12140	12171	12464	12152	12336	12374	12471	13088	14019	13517	13944	12374	12717	12726	12917	13397	13625	13096	13456	11993
540	12544	12417	12474	12424	12493	13029	12648	12639	11206	11591	11537	11895	12135	12749	12454	12291	12711	12661	12135	12666	13617	12258	12226	12113	13649	12824	13662	12279	12221	12470	12040	12257	12211	12610	12600	12278	13542	13873	13545	13813	12254	12726	12639	12779	13783	13727	13175	13482	12226
555	12523	12551	12445	12783	12333	13044	12835	12846	11332	11828	11472	12056	12145	12490	12236	12088	12530	12721	12194	12733	13918	12283	12365	12504	13797	12692	13547	12084	11794	12231	12058	12065	12411	12399	12704	12428	13512	14094	13318	13696	12455	12361	12691	13109	13680	13780	13086	13359	12103
570	12446	12596	12403	12596	12557	13913	12437	12540	11273	11738	11452	12100	12256	12785	12364	12428	13009	12537	12251	12451	13754	12181	12421	12462	13550	12707	13951	12605	11989	12472	12016	11973	12017	12323	12025	12486	13538	13995	13673	13988	12375	12835	12728	12861	14017	13848	13324	13421	12123
585	12215	12445	12636	12320	12577	14357	12741	12655	11092	11601	11708	12135	11962	12742	12650	12247	12780	12989	12254	12474	13878	12373	12209	12384	13780	12842	13431	12351	12009	12579	12286	12284	12503	12536	12662	12285	13317	13888	13656	13830	12656	12766	12735	13021	14040	13620	13394	13478	12060
600	12619	12234	12668	12503	12702	13120	12608	12624	11412	11546	11875	11824	12322	12701	12746	12064	12860	12366	12289	12781	13578	12540	12468	12057	13949	12764	13492	12399	12234	12237	12080	12302	12016	12496	12237	12150	13294	14137	13538	13976	12165	12491	12634	12939	13871	13950	13033	13477	12137
615	12175	12604	12533	12579	12807	13105	12281	12851	11128	11577	11764	11914	12182	12629	12536	12264	12693	12699	12291	12565	13734	12362	12269	12196	13828	12709	13480	12219	12302	12006	12289	12175	12311	12305	12303	12313	13297	14113	13660	14013	12436	12458	12777	12755	14082	13632	13219	13682	12132
630	12507	12485	12439	12632	12586	12731	12298	13007	11010	11566	11487	11919	12090	12626	12588	12227	12842	12682	12475	12208	13534	12513	12387	12507	14092	13027	13585	12722	12135	12548	12217	12340	12018	12468	12417	12429	13340	13958	13647	14026	12363	12629	12612	12772	14042	13619	13321	13517	12096
645	12275	12372	12385	12615	12269	12882	12503	12800	11095	11625	11726	11828	12236	12426	12560	12292	12390	12548	12331	12527	13676	12358	12406	12205	14050	13042	13668	12695	12374	12100	12389	12356	12142	12550	12048	12119	13537	14045	13613	14140	12412	12311	12709	13014	14077	13601	13348	13437	11917
660	12470	12520	12350	12425	12611	12860	12524	12727	11036	11482	11818	12031	12302	12471	12770	12482	12669	12540	12641	12851	13501	12562	12264	12184	13918	13259	13888	12501	12001	12658	12213	12069	11915	12252	12479	12068	13184	14422	13979	14475	12498	12693	13010	13123	14084	13720	13567	13443	11955
675	12088	12309	12377	12631	12694	12668	12447	12871	11026	11609	11795	11932	12205	12617	12575	12377	12799	12570	12402	12653	13517	12392	12302	12307	14313	12920	13663	12404	12177	12207	12331	11897	12273	12236	12393	12222	13599	14285	13780	13913	12397	12353	12715	13208	14117	13985	13150	13554	11951
690	12382	12468	12785	12716	12757	12707	12730	12841	11124	11765	11716	11921	12119	12693	12682	12493	12775	12683	12278	12425	13722	12671	12260	12167	14386	13147	13713	12495	12243	12421	12371	12181	12339	12386	12298	12252	13604	14318	13549	13944	12573	12453	12731	12840	13902	13813	13280	13638	11842
705	12212	12379	12641	12454	12769	12634	12653	12637	11286	11843	11779	12159	12409	12872	12533	12318	12550	12603	12458	12627	13599	12507	12265	12358	14337	13383	13828	12832	11971	12122	12376	12178	12198	12443	12318	12306	13401	14384	13544	14198	12488	12726	12778	13077	14050	13953	13128	13470	12016
720	12467	12583	12507	12954	12537	12871	12506	12682	11208	11640	11771	12122	12111	12898	12947	12892	12657	12793	12618	12690	13675	12227	12144	12380	14504	13389	14062	12514	12246	12300	12207	12028	12106	12712	12409	12358	13299	14334	13856	14048	12625	12768	13052	13197	14247	14021	13467	13473	12175
735	12359	12343	12571	12524	12477	12782	12855	12935	10990	11486	11962	12061	12242	12573	12491	12384	12493	12765	12389	12543	13667	12468	12139	12358	14400	13374	13767	12366	12186	12236	12218	12366	12132	12611	12422	12010	13459	14181	13517	14249	12462	12624	12924	13115	14342	13930	13338	13494	11978
750	12506	12606	12200	12521	12543	12916	12616	13110	11300	11355	11687	12072	12051	12635	12573	12413	12539	12579	12321	12434	13857	12437	12080	12088	14349	13420	13766	12422	12436	12365	12208	12174	12533	12519	12215	12229	13273	14235	13458	14132	12380	12632	12762	12974	14168	13887	13399	13616	12375
765	12501	12743	12266	13012	12517	13083	12552	12818	11338	11449	11277	12037	12328	12806	12714	12465	12747	12433	12159	12390	13711	12798	12029	12106	14652	13451	13681	12635	12143	12223	11870	12313	12306	12596	12435	12139	13465	14321	13758	14294	12622	12599	12726	12889	13899	14013	13443	13844	12121
780	12191	12431	12605	12379	12627	12826	12395	12693	11421	11949	11708	12145	12288	12771	12519	12493	12905	12598	12411	12837	13400	12516	12191	12239	14536	13555	14123	12239	12096	12170	12120	11993	12256	12573	12429	12387	13455	14138	13811	14141	12371	12685	12918	13274	14268	13957	13269	13700	12066
795	12415	12629	12481	12625	12793	12760	12575	12814	11398	11773	11492	12302	12386	12838	12645	12578	12891	12896	12323	12494	13702	12278	12213	12189	14583	13470	13678	12669	12430	12382	12121	12059	12080	12277	12473	12084	13431	14166	14000	14247	12562	12829	12733	13112	14073	14238	13084	13587	12092
810	12652	12255	12452	12739	12662	12716	12521	12905	11171	11566	11782	11965	12256	12710	12697	12528	12835	12481	12329	12595	13651	12509	12006	12285	14426	13853	14030	12518	12367	12246	12152	12238	12289	12534	12735	12402	13779	14298	13863	14337	12729	12919	12907	13148	14229	14498	13295	13624	12323
825	12138	12460	12421	12611	12443	12934	12453	12883	10983	11750	11676	12256	12328	13017	12614	12579	12872	12566	12224	12564	13653	12408	12028	12166	14828	13468	13747	12451	12264	12292	12489	12225	12476	12250	12416	12103	13494	14381	13855	13853	12426	12842	13096	12960	14326	14235	13323	14032	11977
840	12358	12364	12324	12750	12456	13243	12554	12791	11257	12038	11940	12070	12270	12718	12727	12637	12962	12768	12488	12513	13536	12145	12207	12210	14949	13699	13734	13032	12183	12216	12159	12305	12012	12528	12346	12121	13742	14486	13941	14105	12525	12841	13002	13117	14158	14243	13129	13469	12298
855	12391	12453	12469	12624	12574	12718	12298	12923	11293	11793	11541	12156	12160	12925	12822	12637	12944	12625	12492	12313	13465	12477	11996	12309	14603	13531	14222	12542	12211	12123	12441	12009	12340	12308	12171	12267	13522	14570	13836	14229	12526	12774	12862	13140	13968	14228	13540	13838	12340
870	12508	12558	12137	12668	12653	12926	12472	12783	11235	11857	11764	11900	12450	12692	12619	12699	12484	12738	12514	12465	13763	12262	12147	12366	14674	13517	13925	12798	12262	12253	12120	11887	12166	12535	12695	12121	13929	14145	13740	14092	12549	13042	12868	13103	14529	14175	13280	13849	12225
885	12636	12364	12472	12597	12871	12956	12763	12525	11156	11562	11893	11956	12173	12738	12426	12441	12578	12734	12359	12853	13556	12694	12114	12146	14908	13865	14035	12524	12314	12382	12046	12138	12540	12230	12462	12150	13608	14303	13718	14186	12581	12823	12965	13237	14398	14261	13294	13752	12177
900	12391	12384	12422	12330	12975	13221	12720	12714	11279	12010	11739	11995	12271	12920	12828	12710	12695	12614	12469	12596	13751	12443	12004	12221	14584	13983	14177	12613	12008	12326	12257	12394	12444	12223	12382	12171	13781	14139	13753	14144	12433	12678	13130	12947	14307	14197	13282	13607	12055
915	12225	12534	12336	12514	12838	12947	12406	12887	11098	11572	11769	12064	12386	12959	12670	12760	12989	12387	12610	12668	13511	12232	12164	12202	14813	13998	14198	12471	12134	12445	12025	12189	12366	12556	12201	12515	13678	14221	13491	14030	12397	12681	13048	13459	14219	14103	13413	13927	12051
930	12382	12617	12542	12385	12944	13219	12362	12882	11289	11586	11668	12073	12381	12769	12635	12509	12726	12742	12398	12624	13737	12336	12165	12255	14837	13877	14227	12662	12056	12262	12236	12020	12293	12852	12487	12457	13712	14534	13828	14296	12470	12692	13183	13635	14294	14191	13741	13754	12011
945	12197	12597	12372	12247	12804	12984	12414	12942	10975	11677	11821	12128	12134	12862	12743	12787	12676	12664	12719	12805	13803	12336	12077	11974	15068	14165	13973	12425	11962	12146	12130	12179	12305	12479	12449	12279	13564	14444	13800	14165	12560	12827	13185	13186	14151	14418	13711	13697	12191
960	12374	12465	12229	12079	12613	12849	12429	12821	11362	11851	11676	12181	12550	12811	12586	12902	12753	12738	12677	12767	13458	12302	12016	12096	14768	13871	14412	12652	12315	12242	12130	12206	12257	12417	12511	12152	13813	14581	13870	14338	12658	12792	12812	13255	14330	14178	13591	13615	12070
975	12395	12543	12308	12405	12910	12847	12365	12641	11246	11657	11672	12150	12485	12819	12482	12492	12740	12766	12534	12826	13549	12400	12289	12227	14818	14397	13968	12701	12052	12159	12009	12331	12217	12681	12574	12107	13771	14402	13932	14349	12747	13040	13221	13387	14275	14414	13394	13897	12217
990	12670	12520	12421	12601	12982	12957	12749	13000	11173	11687	11673	12109	12381	13170	12944	12698	13027	12670	12453	12453	13185	12245	11771	12151	14778	14018	14379	12571	12264	12314	12257	12269	12310	12470	12490	12325	13419	14340	13888	14207	12714	12801	12832	13257	14382	14122	13443	13698	12171
1005	12165	12592	12323	12345	12978	12965	12523	12755	11212	11785	11684	12249	12373	13029	12689	12702	12853	12690	12734	12509	13681	12239	12061	12188	14945	14037	14320	12792	12178	12384	12163	12556	12243	12299	12198	12279	13800	14478	13992	14500	12620	12909	12894	13253	14627	14390	13541	13805	12043
1020	12414	12636	12698	12308	12802	12843	12494	12643	10953	11863	11558	12262	12269	12992	12397	12687	12838	12846	12325	12735	13623	12408	12247	12139	15063	13948	14485	12748	12293	12241	11983	12103	12483	12631	12287	12237	13830	14642	13825	14046	12647	13059	12930	13521	14588	14344	13832	13936	12037
1035	12345	12431	12550	12745	12583	12830	12606	12690	11183	12044	11807	12212	12227	12952	12810	12786	13033	12416	12553	12912	13486	12142	11944	12378	14876	14352	14347	12612	11899	12095	12176	12039	12563	12692	12317	12397	13993	14693	14139	14539	12746	13118	12957	13449	14182	14518	13383	14058	12306
1050	12254	12560	12281	12367	12686	12757	12526	12816	11456	11970	11686	12252	12563	12550	12878	12515	12796	12816	12170	12750	13768	12411	12081	12449	14938	14549	14412	12898	12146	12329	12233	12255	12520	12615	12222	12281	13698	14519	13956	14367	12881	13059	13158	13629	14479	14132	13678	14110	12036
1065	12431	12312	12447	12467	13010	12950	12333	12828	11409	11998	11825	12221	12720	12718	12614	12608	12659	12892	12460	12717	13578	12479	11975	12026	15032	14433	14492	12897	11853	12352	12497	12289	12374	12521	12366	12211	13855	14586	14149	14271	12750	12687	13109	13507	14596	14616	13641	13771	12221
1080	12206	12233	12213	12531	12947	12752	12859	12718	11094	11750	11869	12454	12568	12952	12623	12569	12659	12871	12643	12743	13436	12286	12292	12315	14724	14527	14057	12834	12272	12237	12273	12199	12411	12325	12557	12309	13707	14577	14159	14075	12419	13109	13419	13510	14531	14524	13814	13925	12322
1095	12206	12652	12333	12552	12469	13041	12582	12767	11368	11929	11907	12233	12393	13091	12910	12691	12933	12528	12457	12768	13412	12202	11887	12168	15248	14638	14295	12990	12362	12209	12273	12285	12282	12342	12336	12023	13867	14600	14045	14227	12619	12827	12881	13315	14797	14638	14307	13804	12197
1110	12200	12391	12482	12918	12903	12676	12400	12981	11566	11752	11997	12354	12402	13126	12914	12899	12844	12886	12256	12474	13755	12418	11918	12296	15115	14624	14524	12971	12155	12412	12290	12116	12382	12493	12434	12059	13990	14614	14028	14066	12515	12986	13054	13301	14775	14349	14513	13902	12185
1125	12181	12232	12442	12540	12867	13159	12699	12706	11296	11908	11813	12098	12719	12746	12700	12752	12865	12596	12533	12499	13480	12521	12392	12163	14890	14702	14474	12806	12446	12208	11920	12169	12557	12590	12792	12390	13807	14402	13996	14287	12776	12772	13157	13470	14470	14201	14592	13788	12019
1140	12503	12652	12353	12521	12815	12726	12806	13024	11582	12010	11795	12296	12440	12729	12782	12515	12834	12764	12463	12533	13529	12456	12065	12432	14963	14432	14436	12982	12252	12434	12279	12294	12481	12615	12361	12177	14158	14655	13963	14303	13042	12984	13052	13523	14447	14421	15266	13843	12125
1155	12351	12564	12324	12424	12706	12874	12539	12584	11319	12049	11744	12349	12741	13163	12539	12626	12564	12816	12126	12544	13271	12601	12072	12121	15214	14857	14679	12969	12206	12283	12212	12000	12458	12602	12047	12108	13948	14471	13779	14467	12866	12759	13213	13613	14700	14287	15955	13946	12157
1170	12524	12447	12552	12646	12477	12949	12291	12778	11227	11853	11536	12277	12573	12793	12760	12710	13073	12865	12605	12758	13418	12471	12029	12115	14735	14508	14560	12886	12301	12254	12243	12201	12500	12446	12179	12345	13944	14355	13869	14422	12772	12960	13095	13530	14655	14354	17609	13778	12325
1185	12223	12653	12257	12572	12995	12761	12604	12807	11478	12043	11975	12352	12460	12995	12481	12774	12809	12735	12420	12714	13181	12194	12291	11940	14715	14661	13984	13123	12122	12582	12152	11987	12334	12552	12219	12181	13699	14614	14075	14120	12882	13305	12940	13532	14894	14474	19031	14083	12185
1200	12364	12623	12574	12931	12722	12799	12537	12793	11414	11941	12190	12134	12545	13194	12843	12930	12795	13078	12613	12743	13607	12551	12082	12285	15268	14476	14370	12883	12130	12322	12121	12156	12488	12601	12304	12332	13909	14751	13907	14242	12898	13577	13262	13507	14596	14545	21993	14062	12190
1215	12457	12364	12483	12483	12836	12774	12276	12828	11266	12063	11680	12166	12688	13045	12838	12978	12754	12843	12310	12670	13090	12395	11889	12344	15359	14693	14748	13153	12089	12290	11939	12374	12408	12468	12215	12304	13917	14513	13821	14520	12917	13173	13146	13574	14745	14352	25830	14170	12202
1230	12191	12727	12364	12253	12735	12987	12687	13004	11158	11793	11854	12231	12795	13096	12769	12834	12902	12933	12236	12536	13692	12125	11924	12478	15386	14833	14649	13274	12380	12644	12290	12026	12310	12631	12402	12246	14317	14602	13884	14417	12773	13057	13494	13505	14582	14336	30714	13734	12100
1245	12265	12367	12100	12523	12609	12741	12465	13049	11404	12128	12225	12138	12761	13098	13045	12883	12985	12695	12344	12542	13084	12251	11914	12264	15294	14456	14671	12787	12261	12438	12389	12141	12340	12396	12465	12136	13883	14481	13969	14273	12877	13153	13143	13509	14484	14513	36372	14015	12121
1260	12462	12790	12433	12458	12796	13172	12512	12905	11357	12029	12191	12279	12874	12994	12744	12812	12810	12895	12559	12486	13380	12453	12072	11841	15253	14537	14887	12942	12292	12240	12208	11981	12617	12520	12450	12429	14052	14551	13939	14499	12955	12956	13043	13480	14805	14156	37150	14161	12300
1275	12361	12745	12344	12801	12771	12801	12535	12673	11483	11866	12133	12351	12799	12740	12853	12904	12803	12761	12711	12762	13608	12490	12202	11964	15057	14566	14399	13151	12231	12377	12039	11891	12619	12453	12263	12281	13548	14511	13863	14037	12860	13111	13277	13507	14695	14561	46119	13729	12082
1290	12537	12182	12418	12542	12800	12967	12401	12887	11370	11992	12077	12341	12832	13107	12758	12757	12769	12803	12692	12524	13352	12375	12134	12246	15363	14728	14682	12859	12155	12274	12016	12144	12347	12636	12330	12241	14228	14747	14104	14554	12728	13166	13210	13360	14687	14542	51233	13996	12072
1305	12157	12446	12468	12614	12832	12960	12550	13220	11449	12207	12001	12406	12902	13037	12958	12945	12843	12852	12604	12680	13755	12282	12145	12310	15161	14191	14386	12987	12259	12333	12110	12117	12349	12618	12334	12447	13965	14722	13906	14288	13026	13153	13477	13513	14701	14681	53036	14271	12301
1320	12381	12417	12474	12484	12516	13078	12576	12657	11198	11895	12051	12399	12717	13194	12828	13117	12797	13039	12540	12335	13533	12245	12307	12037	15092	14538	14727	12928	12382	12322	12191	12165	12663	12463	12439	12259	14010	14825	13951	14267	12840	13528	13516	13505	14906	14354	60279	13930	12224
1335	12071	12558	12367	12512	12741	13201	12937	12955	11482	12052	11996	12402	12617	13149	12938	12667	12789	12629	12491	12677	13069	12540	12068	12246	15325	14443	14554	13016	12262	12196	12193	12068	12689	12639	12365	12309	13853	14460	14044	14360	12783	13555	13186	13579	14659	14395	65302	14055	12211
1350	12335	12630	12275	12373	12806	13233	12375	12938	11400	12156	12212	12426	12984	13127	12780	12833	12905	12983	12506	12845	13556	12440	12108	12328	15144	14553	14638	13052	12138	12555	12199	12148	12585	12624	12370	12433	13791	14971	13944	14406	12773	13247	13302	13603	14798	14346	70319	14619	12110
1365	12373	12530	12432	12606	12925	12869	12347	12933	11379	12336	12015	12571	12651	13037	12759	12764	12708	13051	12613	12416	13266	12251	12006	12051	15213	14766	14851	13314	12164	12207	12120	12207	12635	12592	12407	12514	14169	14511	13767	14273	12799	13491	13523	13926	14567	14612	79128	13916	12104
1380	12129	12606	12361	12791	12840	13080	12338	13080	11195	12107	11783	12342	12922	13184	12652	13131	12777	12960	12687	12654	13566	12479	12107	12268	15412	14352	15062	13360	12162	12426	12161	12355	12533	12557	12318	12525	14125	14598	14171	14277	13139	13302	13612	13690	14754	14616	85738	14232	12266
1395	12297	12373	12403	12513	12853	13045	12669	13162	11389	11903	11971	12383	13035	13177	12573	12783	12866	13200	12569	12519	13149	12114	12183	11941	15028	14763	14735	13205	11953	12241	12135	11837	12609	12250	12324	12358	13906	14658	14082	14278	12915	13449	13227	13223	14737	14606	90390	14047	12152
1410	12440	12279	12470	12543	12856	12770	12504	13067	11430	12199	11818	12171	12976	13333	13143	13102	12938	12933	12594	12498	13713	12455	12205	12030	15119	14641	14805	13364	12064	12335	12148	12190	12647	12476	12269	12415	14180	14726	13807	14495	13033	13370	13356	13742	14659	14740	93169	14641	12369
1425	12274	12585	12617	12670	13086	13120	12547	13012	11679	12206	12113	12377	12509	12900	12900	12875	12969	12796	12646	12564	13539	12341	11913	12207	15269	14810	14749	13380	12390	12437	12254	11972	12553	12408	12507	12307	14247	14378	13697	14483	12905	13436	13328	13822	14952	14439	94518	14199	12142
1440	12298	12561	12398	12304	12875	12931	12673	13002	11294	12225	12064	12791	12929	13005	12885	12536	12653	12889	12491	12486	13675	12328	11838	12113	15275	14460	14549	12916	12088	12245	12180	12228	12865	12458	12438	12240	14329	14719	13971	14262	12866	13329	13660	13735	15060	14222	99069	14478	12273
1455	12712	12587	12193	12626	12957	12954	12782	12892	11591	12202	12028	12497	12731	13341	12772	12782	12848	13287	12747	12832	13375	12275	12010	12094	15233	14710	14775	13480	12216	11907	12154	12049	12744	12598	12349	12316	14138	14899	14103	14587	13028	13393	13213	13681	14897	14382	103629	14360	12179
1470	12115	12538	12177	12711	12711	13039	12689	13167	11292	12151	11899	12415	13105	12947	12957	12843	12904	12845	12657	12639	13691	12319	12087	12233	15249	14509	14452	12955	12159	12178	12371	12139	12624	12656	12387	12421	14161	14571	14011	14403	13157	13392	13868	13587	14960	14607	105539	14371	11904
1485	12266	12540	12350	12538	12959	13012	12349	13149	11436	12158	12037	12658	12906	13237	13014	12740	12509	13151	12620	12539	13699	12286	12169	12306	15320	14746	14634	13453	12107	12271	12359	12193	12630	12567	12412	12331	14234	14744	14057	14299	13042	13668	13630	13575	14949	14253	101681	14462	12470
1500	12420	12739	12208	12549	12947	13320	12462	12876	11419	12332	11941	12528	13120	13331	12838	12952	13043	12844	12615	12511	13519	12302	11831	11831	15408	14635	15048	13149	11930	12208	12144	12005	12521	12465	12408	12601	14283	14494	13913	14267	13025	13204	13445	13862	14924	14481	107161	14478	12024
1515	12473	12737	12629	12526	12894	13516	12616	13195	11279	12194	12201	12515	13057	13265	12883	13033	13000	12971	12197	12693	13211	12574	11871	12063	15462	14739	14686	13284	12543	12323	12505	12176	12626	12792	12277	12559	13956	14577	13997	14690	13069	13528	13684	14078	14897	14701	110129	14344	12346
1530	12108	12539	12258	12842	12834	13680	12508	12863	11448	12118	12249	12530	13090	13236	12962	13134	12896	12850	12720	12661	13689	12280	12168	12428	15427	14927	14681	13380	12459	12445	12345	12119	12485	12606	12484	12440	14062	14603	13994	14221	12998	13558	13794	13671	14761	14614	113258	14483	12311
1545	12333	12560	12539	12340	13033	13644	12579	13164	11390	12293	11976	12748	13070	12974	13019	12840	13044	12855	12596	12526	13548	12484	12000	12079	15189	14639	15039	13184	12445	12397	12215	12423	12940	12510	12279	12704	14066	14860	14228	14549	13202	13616	13887	13790	14608	14518	113020	14404	12350
1560	12713	12386	12429	12623	12743	14123	12571	13056	11675	12265	12134	12494	12622	13029	12948	13121	13077	13036	12789	12387	13667	12499	11940	12123	15160	14804	14919	13297	12169	12239	12122	12053	12801	12626	12492	12377	14360	14714	14010	14276	12956	13550	13537	13744	14688	14532	111660	14214	12261
1575	12452	12622	12435	12840	13059	14518	12480	12827	11601	12162	11911	12534	12984	13141	12773	13155	13004	12872	12679	12593	13289	12459	11893	12188	14978	14974	15079	13378	12370	12387	12163	12351	12695	12646	12447	12514	14378	14715	14092	14286	12951	13526	13785	13911	15008	14487	104221	14400	12282
1590	12469	12432	12139	12805	12868	14879	12701	12834	11456	12393	12008	12729	12972	13488	12834	12964	12693	12838	12577	12676	13485	12398	11548	12208	15294	14653	14746	13319	12323	12636	11923	12400	12712	12576	12126	12527	14297	14851	14000	14315	13058	13315	13566	13396	14978	14865	106339	14648	12249
1605	12308	12593	12260	12271	12567	15343	12570	12954	11692	12395	11860	12858	13061	13084	13095	12975	12843	13084	12313	12692	13623	12470	11945	12200	15386	14561	14831	13430	12370	12269	12089	11909	12652	12465	12098	12319	14247	14597	14169	14419	13142	13576	13845	13681	14780	14651	112438	14894	12448
1620	12003	12483	12198	12379	12918	16381	12683	13112	11344	12297	12073	12679	13134	13012	13024	13105	12970	12916	12285	12734	13505	12306	12445	11862	15267	14857	15173	13372	12194	12284	12324	12107	12901	12990	12563	12466	14145	14767	14043	14459	13181	13553	13817	13866	15055	14674	107794	14571	12117
1635	12571	12486	12611	12363	13038	16729	12380	12936	11457	12422	12328	12547	12742	13259	12674	13090	12811	12673	12352	12436	13191	12327	12121	12122	15308	14721	14956	13317	12197	12532	12260	12167	12859	12701	12293	12682	13832	14705	14056	14203	13144	13681	13639	13743	14913	14309	113201	14815	12297
1650	12497	12655	12267	12582	12756	17126	12851	12853	11339	12447	12079	12652	12954	13259	12718	13342	12726	13158	12623	12637	13518	12410	11897	12304	15598	14806	14913	13308	12267	12324	12541	12262	13052	12719	12206	12580	14470	14736	13906	14541	13378	13354	13864	14202	14926	14745	115972	14443	12313
1665	12189	12595	12499	12562	12926	18062	12425	13221	11284	12037	12372	12587	13119	13346	13124	13346	12921	13100	12614	12266	13585	12554	12049	11848	15360	14731	15013	13068	12215	12318	12490	12421	12683	12551	12387	12426	14317	14801	14008	14145	12997	13783	13945	13702	14723	14701	115982	14494	12144
1680	12559	12406	12458	12356	13008	19043	12815	12851	11666	12252	12304	12629	13253	13350	12928	13374	13031	13071	12332	12537	13419	12485	11992	12187	15420	14948	15061	13194	12204	12189	12432	12182	12991	12805	12405	12585	14141	14821	14077	14376	12906	13747	13918	13859	14898	14816	116196	14629	11858
1695	12180	12720	12347	12620	13033	20288	12662	13162	11289	12414	12577	12593	12724	13666	12826	13188	13016	13077	12463	12418	13526	12496	12194	12014	15287	14791	15100	13270	12215	12378	12419	12190	12732	12715	12602	12434	14352	14559	14055	14153	13107	13515	13988	13724	15133	14841	113846	14663	12233
1710	12242	12658	12408	12289	12929	22237	12665	13147	11671	12347	12179	12599	12802	13507	12999	13487	12797	13174	12620	12558	13318	12549	11913	12306	15448	14812	14938	13385	12156	12393	12437	12505	12909	12797	12487	12425	14228	14781	13882	14127	13234	13771	14055	14034	15547	14809	116699	14290	12120
1725	12245	12808	12685	12504	12785	23851	12691	13453	11170	12354	12278	12655	12916	13352	12801	13180	13051	12981	12515	12820	13587	12502	11933	11898	15400	14692	15043	13285	12234	12649	12514	12079	12874	12745	12261	12560	14301	14676	14075	14219	13286	13352	13916	13857	15003	14710	115366	14642	12261
1740	12207	12750	12360	12499	13040	25736	12615	13105	11552	12192	12576	12712	13284	13650	12540	13028	13153	13278	12549	12744	13042	12493	12157	12072	15104	14830	15241	13488	12219	12603	12453	12235	13113	12814	12430	12529	14243	14599	14096	14533	13440	13554	14028	13931	14947	14613	115509	14494	12341
1755	12403	12720	12492	12477	12830	27996	12744	13076	11693	12273	12371	12803	13350	13369	13151	13274	12959	13148	12532	12732	13336	12534	11969	12008	15182	15049	14958	13568	12241	12447	12226	12021	12882	12755	12576	12412	14181	14737	14299	14596	12956	13640	13806	13887	15335	14529	121260	14393	11988
1770	12288	12534	12578	12809	12922	30432	12663	13222	11587	12277	12497	12308	12901	13540	12753	13061	12976	13063	12549	12479	13560	12767	12039	12003	15346	14934	14926	13250	12264	12190	12301	12091	12876	13232	12221	12342	14284	14791	14201	14508	12693	13804	14031	13900	15303	14881	125825	14466	12356
1785	12523	12623	12630	12495	13100	34351	12427	13152	11572	12237	12111	12851	13033	13675	12667	13069	13009	13084	12430	12481	13477	12617	11959	12013	15599	14638	15117	13334	12304	12352	12462	12181	13197	12853	12387	12497	14196	14909	13917	14517	13196	13775	13931	14127	15387	14602	124763	14583	12527
1800	12387	12742	12377	12281	13128	37325	12499	13408	11589	12299	12284	12824	13196	13476	12850	13373	13029	12982	12610	12680	13723	12628	11818	12183	15492	14806	15254	13432	12445	12364	12613	12242	12783	12765	12570	12538	14270	14711	14113	14266	13097	13631	14094	14144	15351	14529	122808	14440	12432
1815	12121	12524	12517	12298	13280	47109	12661	13177	11619	12300	12527	12785	13238	13397	12849	13245	13099	13175	12439	12656	13583	12335	11997	12146	15290	14929	14929	13223	12032	12513	12396	12297	12747	12856	12533	12504	14228	14636	14132	14232	13011	13990	14111	13779	15381	14728	117626	14645	12359
1830	12526	12728	12749	12427	13036	50089	12525	13339	11701	12558	12571	12760	12593	13407	12750	13427	13001	13039	12622	12629	13572	12762	11918	12250	15538	14733	15415	13406	12255	12423	12297	12025	13076	13109	12523	12516	14418	14881	14124	14243	13025	13500	13915	13937	15558	14984	124165	14597	12312
1845	12495	12760	12457	12248	12993	63467	12247	13341	11326	12046	12049	12566	12806	13563	12828	13243	13125	12987	12654	13268	13918	12549	11858	12122	15240	15080	15019	13364	12266	12272	12325	12086	13021	12662	12138	12576	14478	14678	13988	14649	13133	14160	14053	13916	15906	14802	133509	14388	12257
1860	12073	12653	12409	12429	12825	72799	12784	13577	11447	12416	12534	12687	13155	13371	12452	13448	12997	13045	12424	13976	13557	12860	11986	12247	15027	14914	14827	13605	12431	12369	12191	12355	12993	13035	12489	12670	13971	14687	14132	14682	13142	13783	14127	14111	16024	14927	125822	14369	12445
1875	12538	12592	12523	12410	13313	76488	12334	13606	11554	12537	12393	12872	13193	13626	12772	13592	13181	13093	12500	16171	13451	12684	12012	12257	15500	15043	15185	13559	12105	12680	12225	12404	12886	13258	12622	12821	14309	14861	14248	14405	13406	13751	14088	13901	16503	14810	131494	14390	12394
1890	12119	12651	12275	12636	12661	79377	12830	14305	11557	12427	12595	12894	13075	13496	12839	13445	13014	12993	12632	17442	13526	12540	11842	11924	15895	15152	15412	13571	12350	12594	12232	11918	13118	13013	12270	12559	14430	14772	13960	14422	12958	13841	14131	14042	16690	14585	127464	14341	12069
1905	12265	12735	12333	12798	12699	75064	12799	14689	11401	12442	12434	12745	13256	13426	13072	13468	13240	13279	12863	20987	13365	12438	11713	12084	15382	15004	14990	13588	12523	12182	12485	11991	12902	13080	12217	12601	14429	14783	14415	14382	13210	13855	14163	13926	17033	14557	123517	14677	12180
1920	12187	12519	12302	12525	13369	65236	12883	15416	11576	12232	12651	12632	13169	13427	12964	13404	13143	13086	12606	26479	13450	12816	11936	12037	15540	15011	15338	13889	12299	12402	12232	12479	12924	13031	12529	12718	14248	14718	14207	14528	13233	13476	14055	14143	17595	14996	123089	14580	12056
1935	12537	12578	12632	12797	13181	60137	12922	15880	11511	12560	12492	12653	12872	13505	12980	13266	12916	12876	12609	34373	13449	12458	11846	12096	15549	15080	15093	13797	12484	12581	12240	12320	13034	13124	12074	12732	14059	14541	14070	14424	13296	13638	13772	13976	18299	14484	126336	14484	12362
1950	12409	12614	12548	13107	13013	58468	12810	15805	11687	12518	12389	12960	13006	13674	12958	13447	13061	13064	12706	36971	13415	12644	11725	11991	15586	15132	15702	13931	12288	12336	12532	12202	12954	13089	12376	12495	14269	14734	14107	14420	13247	13663	14006	14106	19088	14864	124336	14462	12312
1965	12453	12750	12502	12256	13030	62980	12748	16509	11483	11960	12335	12774	12969	13620	13035	13391	13019	13010	12483	43526	13364	12601	11746	12071	15500	15195	15297	13823	12158	12264	12366	12115	12768	13171	12214	12486	14345	14619	14238	14572	13226	13971	14169	14169	19774	14466	122499	14865	12218
1980	12066	12738	12520	12595	13089	61218	12800	17755	11656	12381	12419	12834	12975	13673	12979	13526	12940	13476	12613	51007	13758	12735	11998	12055	15524	15019	15159	13807	12341	12545	12453	12192	13105	13416	12333	12870	14291	14770	14285	14513	13474	14263	13929	14300	20756	14940	123685	14758	12487
1995	12182	12842	12506	12590	13140	62685	12986	18428	11376	12497	12592	12840	13013	13873	13175	13268	13020	13223	12567	57810	13428	12681	11897	11947	15468	14986	15174	13851	12422	12359	12096	12374	13337	13069	12270	12561	14405	14754	14232	14428	13222	13960	14073	14274	22056	15019	125568	14714	12333
2010	12472	12762	12398	12973	12969	72879	12676	19670	11477	12369	12346	13160	12847	13561	13366	13362	13302	13020	12774	63267	13689	12646	12011	11975	15225	15356	15438	13995	12212	12385	12477	11984	13091	13231	12455	12626	14294	14927	14099	14503	13123	13920	14095	14450	23618	15109	132498	14775	12125
2025	12313	12563	12407	12868	13151	65744	12905	21254	11362	12453	12407	12964	12898	13563	13065	13490	13022	13386	12663	71850	13521	12535	11753	11911	16022	15447	15347	13741	12478	12510	12186	11861	13053	13199	12154	12664	14437	15028	14263	14548	13268	13571	13982	14256	25418	15081	126965	14696	12154
2040	12219	12596	12288	12489	13305	69493	12775	22139	11538	12226	12550	12930	13092	13778	13070	13237	12945	12807	12571	74686	13628	12781	11856	11895	15525	15242	15521	13777	12609	12350	12352	12270	12991	13313	12311	12599	14378	14758	14025	14400	13113	13861	14143	14264	27471	15200	129092	14927	12370
2055	12199	12594	12496	12755	13182	70229	12983	24189	11818	12567	12679	13266	13109	13571	12772	13706	13095	12722	12769	82801	13541	12812	11908	12053	15677	15115	15330	14060	12337	12526	12447	12021	13355	13170	12537	12611	14468	14950	14137	14510	13239	13893	14075	13972	29983	15171	125680	14801	12453
2070	12351	12766	12624	12938	13299	68783	12899	26433	11676	12461	12525	13147	12834	13733	12804	13596	13371	13182	12463	87514	13345	13043	11932	12162	15515	14885	15220	14128	12289	12522	12583	12412	12927	13083	12405	12861	14237	14792	14149	14651	13153	13971	14177	14000	32817	14839	125585	14732	12052
2085	12046	12903	12486	12620	13335	70860	12858	29147	11472	12273	12443	13170	13142	13814	13052	13438	12974	13165	12651	89275	13596	12662	11669	11773	15820	15223	15243	14020	12252	12551	12329	12137	13202	13277	12362	12896	14312	14780	14291	14245	13425	14000	14152	14578	34214	14501	125780	14605	12312
2100	11993	12587	12437	12471	13080	67421	13160	32373	11655	12565	12188	13003	12954	13548	13296	13333	13236	13084	12280	93216	13387	12407	12228	11781	15098	15066	15368	13985	12511	12478	12464	12270	12662	13693	12487	12484	14283	14606	14018	14064	13372	13803	14207	14442	36541	14967	127923	14540	12165
2115	12363	12551	12550	12505	13055	67723	12813	35743	11610	12705	12369	13016	12919	13673	12883	13365	13149	12998	12890	95189	13453	12587	11634	12096	15746	15083	15487	14154	12633	12580	12645	12178	13042	13538	12547	12638	14327	14727	13991	14301	13163	13747	13978	14171	38056	14689	134847	14696	12392
2130	12252	12499	12560	12795	13165	68030	13033	42032	11631	12542	12250	12846	12937	13748	13072	13458	13106	13389	12842	95526	13401	12464	11892	11896	15640	15244	15209	13901	12393	12216	12205	11985	13065	13637	12346	12482	14345	15072	14186	14584	13131	14103	14249	14316	39125	14935	129683	14709	12364
2145	12277	12868	12187	12194	13405	68692	13031	48586	11820	12440	12852	12824	12915	13867	12966	13630	12916	12962	12589	100680	13615	12791	11746	12091	15439	14964	15286	13832	12541	12665	12152	12341	13238	13551	12267	12606	13938	14710	14170	14583	13291	14222	14378	14217	40829	14966	125829	15012	12322
2160	12160	12604	12330	12270	12982	69306	12940	52550	11788	12625	12936	12890	12947	13692	12989	13646	13056	13210	12621	96980	13280	12448	11524	11965	15325	15237	15458	14211	12427	12408	12201	12188	13185	14044	12502	12707	14455	14669	14268	14414	13463	14215	14049	14066	42614	14911	130935	15228	12354
2175	11969	12443	12518	12232	13141	69845	12824	53999	11814	12407	12347	13174	12917	13679	13068	13401	12919	13108	12769	98227	13443	12698	12050	11727	15417	15235	15340	14198	12410	12775	12421	12079	13222	13758	12148	12806	14446	14920	14001	14669	13075	14343	14619	14291	43694	14847	128039	14944	12201
2190	12131	12729	12244	12323	13012	70008	13202	56242	11754	12499	12541	13227	13329	13828	12999	13194	13298	13189	12878	96319	13670	12521	11605	12017	15706	15358	15714	14044	12306	12572	12604	12315	13020	13722	12312	12652	14377	14750	14378	14358	13113	13867	14216	14432	45699	14887	127636	15000	12319
2205	12032	12704	12407	12430	13360	71409	12907	57925	11764	12633	12515	13318	12898	13868	12611	13404	12981	13140	12791	99261	13691	12923	11769	12053	15793	15384	15275	14428	12475	12649	12426	12026	13278	13774	12303	12706	14417	14790	14088	14368	13522	13908	13918	14589	46241	14769	129721	14773	12284
2220	12479	12652	12379	12344	13187	70457	12697	60483	11665	12459	12521	13050	13093	13689	13302	13336	12943	13035	12789	99828	13580	12882	11891	11892	15768	15115	15405	14055	12393	12378	12316	12103	13094	14391	12178	12743	14174	14948	14443	14174	13390	14285	14178	14526	50015	14671	124081	14592	12525
2235	12363	12680	12415	12583	13352	68470	12882	61252	11723	12782	12426	12990	12768	13497	12845	13356	13092	12962	12536	97137	13648	12857	12115	11955	15391	15402	15679	14200	12408	12645	12337	12346	13380	14316	12386	12829	14549	14800	14321	14398	13250	13989	14718	14236	53911	15106	121455	14796	12263
2250	12330	12874	12468	12930	13130	70258	12694	64558	11657	12661	12332	13100	13049	13726	13114	13543	12979	13294	12625	100837	13541	12603	12179	11933	15873	15138	15641	14306	12547	12726	12608	12081	13091	14365	12510	12624	14693	14665	14134	14589	13522	14282	14370	14203	56437	15165	125796	14901	12219
2265	12433	12916	12593	12661	13072	70833	12894	61967	11622	12461	12618	13105	13029	13532	13253	13411	13157	13149	12648	100280	13562	12745	11584	11946	15502	15124	15529	14284	12232	12601	12471	12236	13135	14571	12585	12652	14390	14800	14143	14465	13605	14161	14280	14276	51750	14871	127517	15096	12431
2280	12419	12565	12338	12597	12697	71006	13035	57929	11720	12316	12304	12672	12999	13726	13312	13656	13041	13014	12419	102631	13862	12669	11911	11878	15864	15385	15208	14267	12279	12502	12401	12180	12870	14489	12614	13030	14660	14766	14521	14438	13264	14047	14144	14413	57250	14985	125268	15326	12459
2295	12234	12799	12306	12337	13137	71106	12977	61256	11820	12591	12456	13183	13005	13688	13388	13203	13053	13153	12463	103543	13596	12806	12103	11963	15529	15076	15328	14284	12270	12536	12516	12030	13240	14862	12150	12859	14397	14990	14354	14651	13313	14106	14279	14668	58630	14968	123895	15102	12262
2310	12236	12695	12325	12885	13283	71230	13080	58204	11759	12514	12602	12966	12895	13549	13502	13799	13038	13275	12518	103152	13787	12438	12129	11887	15581	14926	15403	14398	12228	12724	12377	12237	12957	15032	12188	12660	14372	14938	14212	14615	13334	14075	14240	14296	59022	14871	124616	14885	12188
2325	12026	12307	12385	12915	13046	69219	12994	60170	11514	12689	12614	12905	13010	13860	13518	13176	13115	12854	12795	108435	13509	12866	11994	12037	15807	15352	15380	14084	12408	12712	12263	12224	13390	15293	12459	12739	14539	14713	14209	14723	13567	14220	14373	14349	58508	15076	130040	14891	12462
2340	12017	12501	12482	12328	13322	70183	12880	66396	11677	12331	12536	13256	13161	13567	14168	13632	13304	13274	12533	100912	13620	12331	11966	12113	15550	15191	15748	14335	12131	12385	12199	12164	13358	15378	12596	13116	14430	14803	14120	14195	13047	14206	13930	14882	57686	14885	126557	14774	12479
2355	12255	12724	12417	12275	13518	70146	13039	66626	11709	12703	12473	13124	13035	13686	14776	13410	13583	13174	13000	99659	13726	12609	12094	12043	15692	14950	15551	14268	12230	12773	12435	12190	13401	15776	12237	12771	14573	14673	14310	14059	13314	14227	14234	14393	60274	15436	129478	15182	12108
2370	12449	12539	12733	12434	13465	71287	12795	65287	11719	12632	12335	12837	12945	13460	15400	13400	13047	12869	12625	114060	13869	12533	11798	12164	15707	14996	15585	14033	12391	12546	12208	12307	13155	16305	12361	12731	14363	14755	14526	14662	13384	14416	14509	14547	58580	14861	125577	15283	12209
2385	12327	12749	12509	12458	13439	71831	12856	68372	11675	12713	12281	12892	13076	13700	16337	13233	13265	13172	12511	110579	13544	12572	11935	12090	15843	15066	15645	14392	12163	12585	12600	12077	13119	16425	12343	12832	14626	14814	13999	14600	13126	14126	14432	14116	59170	14957	121547	15198	12353
2400	12216	12609	12187	12608	12916	71763	12759	66919	11742	12526	12424	13159	12954	13424	17360	13455	13116	13156	12837	101405	13833	12709	11986	11985	15699	15222	15568	14006	12290	12729	12108	11863	13101	16872	12108	12806	14600	14562	14252	14672	13525	14405	14379	14338	59888	15414	124025	14873	12451
2415	12280	12624	12431	12458	13714	72562	13137	68269	11757	12696	12605	12929	13103	13638	18591	13070	12942	13025	12530	98747	13740	12665	12056	11916	15555	15351	15790	14248	12323	12947	12074	12204	13443	17184	12401	12743	14413	14946	14598	14593	13449	14328	14583	14343	60480	15092	128721	15093	12290
2430	12132	12774	12624	12434	13623	71841	13213	66495	11819	12554	12345	12924	13003	14020	20400	13396	13038	13459	12448	100929	13795	12662	11793	11948	15767	15296	15617	14151	12594	12712	12264	12207	13414	17549	12210	12719	14499	14714	14440	14542	13724	14580	14318	14543	60534	15198	123186	15224	12122
2445	12147	12786	12324	12626	13245	72077	12821	66238	11883	12595	12614	12898	13136	13712	23546	13473	13252	13132	12681	106491	14075	12785	11840	12249	15749	14819	15646	14275	12659	12651	12134	12239	13198	18189	12248	12656	14369	14904	14490	14603	13486	14265	14622	14472	61314	15286	129006	14903	12303
2460	12414	13050	12293	12799	13272	71554	12897	67819	11554	12629	12717	13182	12645	13738	24967	13653	13179	13428	12804	104988	13802	12659	11986	12010	15753	15227	15820	14317	12349	12758	12429	12246	13119	18270	12525	13069	14604	15157	14632	14845	13450	14693	14036	14197	63044	15206	126509	14970	12324
2475	12072	12626	12719	12647	13392	72562	12975	68175	11571	12472	12757	13117	12800	13539	29158	13393	13484	13173	12844	101521	13560	12645	12063	12060	15758	15192	15863	13888	12396	12706	12349	12028	13430	21091	12416	12731	14433	14953	15043	14340	13346	14383	14323	14448	60923	14730	126454	15022	12335
2490	12389	12879	12667	12193	13058	70570	12915	67430	11608	12657	12524	12819	13126	13908	29128	13572	13278	13077	12695	104191	13911	12721	11800	11659	15623	14960	15611	14327	12504	12776	12389	12169	13403	20806	12405	13038	14629	15011	15725	14797	13376	14345	14663	14470	61870	14814	125244	14932	12430
2505	12080	12662	12611	12661	13485	73191	13074	67745	11831	12882	12629	13059	13134	13600	32483	13417	13034	13035	12838	104920	13842	12619	11619	12108	15630	15082	15547	14310	12146	12542	12147	12071	13223	20051	12592	12834	14251	15290	15852	14553	13342	14365	14173	14818	62093	15291	127047	15438	12319
2520	12231	12568	12458	12257	13285	72514	12867	68226	11863	12571	12526	13172	13032	13438	33821	13398	13125	12870	12656	104232	13762	12647	12030	11974	15635	15221	15482	14435	12126	12663	12567	12114	13293	22770	12421	13073	14669	14984	16208	14537	13561	14261	14475	14703	61306	15233	128934	15292	12314
2535	12403	12889	12541	12790	13439	72554	12974	67751	11520	12486	12632	12852	13306	13537	39698	13332	13366	12911	12897	100270	14112	12734	11831	12055	15927	15096	15616	14187	12353	12854	12586	11991	13553	22086	12308	12895	14669	15074	16738	14376	13330	14006	14639	14481	61725	15146	126793	15102	12368
2550	12637	12672	12450	12812	13528	73173	12948	67306	12113	12508	12403	12895	13099	13612	40215	13238	13254	13151	12739	99695	13755	12446	11849	11671	15829	15138	15758	14492	12241	12586	12606	12027	13210	23962	12220	12458	14396	14850	17648	14473	13475	14378	14746	14686	62612	15409	123410	14802	12380
2565	12132	12746	12433	12325	13581	71549	13026	67482	11550	12494	12742	12837	12987	13738	46587	13519	12985	12837	12994	104078	13731	12519	11684	12219	15814	15132	15809	14031	12412	12812	12495	11901	13484	25362	12386	12944	14693	14623	17920	14467	13275	14665	14430	14660	61666	15213	133265	14995	12237
2580	12549	12934	12504	12547	13322	71004	13072	68128	12001	12710	12429	13172	13277	13789	44335	13518	13379	12998	12633	110428	14003	12690	12145	11993	15808	15238	15346	14416	12203	12568	12515	12188	13366	25734	12437	12751	14507	14954	17968	14678	13539	14765	14566	14783	62715	15252	122319	15120	12219
2595	12627	12895	12546	12504	13448	72565	12558	67946	11615	12676	12595	12957	13159	13325	49612	13379	13310	12931	12631	104164	13975	12486	11991	11901	15745	15182	15694	14359	12423	12636	12799	12262	13511	25568	12420	12683	14439	14859	18875	14600	13655	14386	14661	14366	62551	14951	122755	14857	12435
2610	12485	12921	12700	12910	13196	72811	12842	67961	11839	12521	12522	13016	13009	13901	50818	13402	13120	12694	12657	102023	14173	12754	11720	11711	15758	15330	15788	14224	12340	12833	12793	12077	13194	26624	12206	12799	14493	15464	19775	14705	13715	14673	14747	14697	62351	15131	124355	14946	12343
2625	12282	12869	12578	12442	13324	73280	12947	68433	11860	12471	12613	13054	13326	13919	55573	13346	13135	13366	12380	101597	13959	12579	11776	11894	15987	15386	16023	14656	12522	12774	12496	12242	13410	29645	12358	12852	14529	15086	20601	14360	13348	14627	14575	14688	62106	15232	124787	15080	12501
2640	12064	12910	12165	12662	13272	71853	12820	67763	11572	12503	13019	13004	12949	13478	55466	13520	13223	13291	12605	107782	13904	12770	11961	11972	15721	15319	15592	14500	12643	12502	12448	12281	13189	30572	12417	12651	14581	15144	20614	14543	13383	14886	14216	14553	62801	14969	123589	14931	12309
2655	11997	12901	12700	12578	13474	73655	12910	68603	11950	12398	12632	12906	12876	13736	59505	13327	13410	13005	12511	111213	13856	12814	12172	11839	15604	15147	15541	14155	12365	12674	12668	12034	13576	32228	12415	12863	14237	14793	21770	14626	13242	14448	14753	14769	62208	15083	129963	14970	12474
2670	12282	13035	12592	12180	13372	72540	12545	69024	11808	12571	12722	13211	12976	13691	65816	13222	13343	12813	12862	110760	13996	12703	12021	11940	15914	15266	15590	14188	12376	12758	12627	12293	13179	33598	12316	12648	14433	14896	22073	14597	13314	14618	14629	14876	62644	15164	123908	14839	12218
2685	12450	13017	12586	12351	13148	72310	12756	68504	11814	12898	12442	13147	13039	13758	72337	13488	13245	12762	13046	104959	13832	12667	12297	12029	15695	15201	15827	14077	12575	12532	12438	12195	13346	35159	12434	13095	14644	15144	23441	14336	13498	14774	14710	14682	63066	15219	122346	14995	12273
2700	12354	12730	12630	12147	13127	71987	12813	68974	11899	12518	12842	13249	13323	13679	74632	13463	13111	13221	12821	112267	14155	12623	11874	11909	15585	15275	15733	14355	12439	12783	12510	12303	13289	33376	12453	12868	14338	15276	23930	14265	13599	14746	14912	14907	62241	14735	125819	15126	12575
2715	12183	12624	12644	12450	13313	72347	12688	67893	11815	12524	12471	13143	13075	14102	76239	13398	13179	13018	12716	112387	14188	12476	11878	11820	15955	15226	15488	14438	12448	12669	12405	12032	13405	36673	12435	12643	14295	14820	24162	14421	13639	14429	14490	14663	62852	15053	123303	15280	12474
2730	12084	12595	12437	12684	13364	72704	12848	69239	11856	12504	12741	13150	12932	14026	77869	13564	13030	12954	12506	110141	13995	12802	11893	11947	15859	15611	15834	14330	12410	12611	12680	12136	13179	38004	12690	12643	14309	14732	24996	14558	13281	14824	14175	14633	62523	15075	132553	14969	12531
2745	12152	13072	12254	12514	13177	72079	13159	68810	11918	12704	12562	13205	12814	13845	78624	13244	13205	13231	12599	111793	14046	12877	12087	11990	15644	15385	15915	14374	12317	12966	12565	12277	13123	37726	13003	12917	14704	15164	26252	14274	13652	14570	14573	15216	62338	15003	124073	15124	12285
2760	12145	12904	12294	12638	13275	71097	12734	68812	12125	12450	12255	12973	12861	13780	80695	13474	13144	13400	12820	116957	13929	12881	11775	11780	15897	15719	15651	14467	12376	12714	12323	12425	12956	38850	13329	12826	14536	14887	27448	14687	13678	14669	14456	14810	62948	15416	129150	14944	12318
2775	12367	12882	12339	12394	13266	71304	12775	68515	11638	12809	12267	12948	12955	13965	81033	13398	13141	13084	12637	111278	14173	12695	11786	11989	15665	15398	15962	14323	12322	12616	12392	12135	13075	41172	13313	12924	14757	14838	27538	14429	13184	14455	14348	14898	62690	14959	124071	15038	12315
2790	12208	13026	12407	12832	13333	72900	12734	68277	11800	12582	12683	13140	13171	13803	85253	13477	13225	12894	12792	106227	13950	12949	12084	12111	15649	15193	15605	14365	12450	12584	12365	12121	13363	41401	13505	12751	14591	15126	28112	14406	13462	14611	14569	15016	63411	14998	126065	14951	12370
[truncated: 214 more rows]
[truncated: 15 more columns]

## Sheet: Table 2 Category 3
Time	F67	F67	F67	F67	F67	F67	F67	F67	F67	F67	F67	F67	F67	F67	F67	F67	F68	F68	F68	F68	F68	F68	F68	F68	F68	F68	F68	F68	F68	F68	F68	F68	F69	F69	F69	F69	F69	F69	F69	F69	F69	F69	F69	F69	F69	F69	F69	F69	F72
[truncated: 401 more rows]
[truncated: 47 more columns]

## Sheet: Table 2 Category 4
Time	F65	F65	F65	F65	F65	F65	F65	F65	F66	F66	F66	F66	F66	F66	F66	F66	F66	F66	F66	F66	F66	F66	F66	F66	F71	F71	F71	F71	F71	F71	F71	F71	F71	F71	F71	F71	F71	F71	F71	F71	F71	F71	F71	F71	F71	F71	F71	F71	F71.2
[truncated: 401 more rows]
[truncated: 79 more columns]

[truncated: 3 more sheets: S1 Table, Reactions Summary, S4 Figure]
